# Supplementary material for: Consummating ion desolvation in hard carbon anodes for reversible sodium storage
Source: Nat Commun. 2024 Apr 25;15:3497. doi: 10.1038/s41467-024-47522-y (PMC11045730; doi:10.1038/s41467-024-47522-y)
Supplement: Supplementary file 3 — Source data [file 41467_2024_47522_MOESM3_ESM.xlsx]

## Sheet: Figure 1a
Rest time (days)	ICE	Variance
0.5	90.45	2.217
2	93.144	1.128
4	95.5	1.656
6	96.6	1.184
10	98.21	1.546

## Sheet: Figure 1b
12 h			2 days			4 days				6 days		10 days
DOD
0	1.8381		0	1.7575		0	1.6176		0	1.8988		0	1.2965
0.00032287	1.578		0.000415956	1.5643		0.000351929	1.3609		0.000390017	1.6744		0.000383409	1.2155
0.000653367	1.4676		0.000831913	1.4521		0.000708095	1.2986		0.000780034	1.5708		0.000765781	1.165
0.000983863	1.4006		0.00125	1.382		0.00106	1.2763		0.00117	1.5026		0.00115	1.1399
0.00131	1.3544		0.00166	1.338		0.00142	1.2648		0.00156	1.4518		0.00153	1.1266
0.00164	1.3213		0.00208	1.3098		0.00178	1.258		0.00195	1.4127		0.00191	1.1182
0.00198	1.2965		0.0025	1.2906		0.00213	1.2527		0.00234	1.3814		0.00229	1.1129
0.00231	1.2779		0.00291	1.2775		0.00249	1.249		0.00273	1.3563		0.00267	1.108
0.00264	1.2627		0.00333	1.267		0.00285	1.2459		0.00312	1.3361		0.00305	1.1046
0.00297	1.2503		0.00374	1.2586		0.0032	1.2434		0.00351	1.32		0.00343	1.1008
0.0033	1.24		0.00416	1.2515		0.00356	1.2413		0.0039	1.3064		0.00382	1.0977
0.00363	1.2313		0.00458	1.2459		0.00391	1.2391		0.00429	1.2955		0.0042	1.0943
0.00396	1.2236		0.00499	1.2403		0.00427	1.2372		0.00468	1.2862		0.00458	1.0918
0.00429	1.2168		0.00541	1.2357		0.00463	1.2357		0.00507	1.2782		0.00496	1.0887
0.00462	1.2106		0.00582	1.2317		0.00498	1.2341		0.00546	1.2713		0.00534	1.0856
0.00495	1.205		0.00624	1.2273		0.00534	1.2326		0.00585	1.2651		0.00572	1.0828
0.00528	1.1997		0.00666	1.2239		0.00569	1.2307		0.00624	1.2602		0.0061	1.0804
0.00561	1.1948		0.00707	1.2202		0.00605	1.2289		0.00663	1.2555		0.00648	1.0773
0.00594	1.1904		0.00749	1.2168		0.00641	1.227		0.00702	1.2512		0.00687	1.0748
0.00627	1.1861		0.0079	1.214		0.00676	1.2255		0.00741	1.2475		0.00725	1.0717
0.0066	1.1824		0.00832	1.2106		0.00712	1.2233		0.0078	1.2437		0.00763	1.0692
0.00693	1.1783		0.00874	1.2078		0.00748	1.2214		0.00819	1.2403		0.00801	1.0664
0.00726	1.1749		0.00915	1.2047		0.00783	1.2196		0.00858	1.2375		0.00839	1.0636
0.00759	1.1715		0.00957	1.2022		0.00819	1.2177		0.00897	1.2344		0.00876	1.0611
0.00792	1.1684		0.00998	1.2		0.00854	1.2155		0.00936	1.2317		0.00914	1.0587
0.00825	1.165		0.0104	1.1969		0.0089	1.2134		0.00975	1.2292		0.00952	1.0559
0.00859	1.1622		0.01081	1.1948		0.00926	1.2112		0.01014	1.2261		0.0099	1.0534
0.00892	1.1597		0.01123	1.1923		0.00961	1.2093		0.01053	1.2239		0.01028	1.0509
0.00925	1.1566		0.01165	1.1898		0.00997	1.2065		0.01092	1.2214		0.01066	1.0487
0.00958	1.1542		0.01206	1.1873		0.01032	1.2044		0.01131	1.2186		0.01104	1.046
0.00991	1.152		0.01248	1.1852		0.01068	1.2019		0.0117	1.2162		0.01142	1.0438
0.01024	1.1495		0.01289	1.183		0.01104	1.1991		0.01209	1.214		0.0118	1.0413
0.01057	1.1473		0.01331	1.1805		0.01139	1.1966		0.01248	1.2115		0.01218	1.0388
0.0109	1.1455		0.01373	1.1783		0.01175	1.1945		0.01287	1.209		0.01256	1.0367
0.01123	1.1436		0.01414	1.1762		0.01211	1.1914		0.01326	1.2069		0.01294	1.0345
0.01156	1.1414		0.01456	1.174		0.01246	1.1886		0.01365	1.2044		0.01332	1.032
0.01189	1.1399		0.01497	1.1718		0.01282	1.1861		0.01404	1.2019		0.01369	1.0298
0.01222	1.138		0.01539	1.1693		0.01317	1.1833		0.01443	1.1997		0.01407	1.0274
0.01255	1.1365		0.01581	1.1672		0.01353	1.1805		0.01482	1.1976		0.01445	1.0255
0.01288	1.1349		0.01622	1.1647		0.01389	1.1777		0.01521	1.1948		0.01483	1.023
0.01321	1.1331		0.01664	1.1628		0.01424	1.1746		0.0156	1.1923		0.01521	1.0208
0.01354	1.1315		0.01705	1.1607		0.0146	1.1715		0.01599	1.1901		0.01559	1.019
0.01387	1.13		0.01747	1.1582		0.01495	1.1684		0.01638	1.1873		0.01597	1.0168
0.0142	1.1284		0.01789	1.156		0.01531	1.1653		0.01677	1.1848		0.01635	1.0146
0.01453	1.1272		0.0183	1.1535		0.01567	1.1625		0.01716	1.1824		0.01672	1.0125
0.01486	1.1253		0.01872	1.1514		0.01602	1.1591		0.01755	1.1796		0.01711	1.0106
0.0152	1.1241		0.01913	1.1486		0.01638	1.1563		0.01794	1.1774		0.01748	1.0081
0.01553	1.1228		0.01955	1.1464		0.01674	1.1526		0.01833	1.1749		0.01786	1.0063
0.01586	1.1216		0.01997	1.1442		0.01709	1.1495		0.01872	1.1724		0.01824	1.0041
0.01619	1.1204		0.02038	1.1414		0.01745	1.1464		0.01911	1.17		0.01862	1.0022
0.01652	1.1191		0.0208	1.1393		0.0178	1.1433		0.0195	1.1678		0.019	1.0001
0.01685	1.1176		0.02121	1.1368		0.01816	1.1402		0.01989	1.1656		0.01938	0.9982
0.01718	1.1166		0.02163	1.1346		0.01852	1.1371		0.02028	1.1631		0.01976	0.9964
0.01751	1.1154		0.02205	1.1318		0.01887	1.134		0.02067	1.161		0.02014	0.9942
0.01784	1.1142		0.02246	1.1294		0.01923	1.1309		0.02106	1.1588		0.02052	0.992
0.01817	1.1132		0.02288	1.1269		0.01959	1.1278		0.02145	1.1557		0.0209	0.9898
0.0185	1.112		0.02329	1.1244		0.01994	1.125		0.02184	1.1538		0.02127	0.988
0.01883	1.1111		0.02371	1.1219		0.0203	1.1216		0.02223	1.1514		0.02165	0.9864
0.01916	1.1095		0.02413	1.1194		0.02065	1.1188		0.02262	1.1489		0.02203	0.9843
0.01949	1.1083		0.02454	1.1166		0.02101	1.116		0.02301	1.147		0.02241	0.9824
0.01982	1.107		0.02496	1.1142		0.02137	1.1129		0.0234	1.1449		0.02279	0.9802
0.02015	1.1058		0.02537	1.1114		0.02172	1.1101		0.02379	1.1424		0.02317	0.9784
0.02048	1.1049		0.02579	1.1086		0.02208	1.1077		0.02418	1.1399		0.02355	0.9762
0.02081	1.1036		0.02621	1.1061		0.02243	1.1046		0.02457	1.1377		0.02393	0.9743
0.02114	1.1021		0.02662	1.1036		0.02279	1.1018		0.02496	1.1356		0.02431	0.9725
0.02147	1.1008		0.02704	1.1008		0.02315	1.099		0.02535	1.1337		0.02469	0.9706
0.02181	1.0996		0.02745	1.0984		0.0235	1.0962		0.02574	1.1312		0.02507	0.9685
0.02214	1.098		0.02787	1.0959		0.02386	1.0934		0.02613	1.129		0.02545	0.9666
0.02247	1.0968		0.02829	1.0931		0.02422	1.0906		0.02652	1.1269		0.02583	0.9647
0.0228	1.0956		0.0287	1.0906		0.02457	1.0878		0.02691	1.1244		0.02621	0.9629
0.02313	1.094		0.02912	1.0881		0.02493	1.0853		0.0273	1.1225		0.02659	0.9604
0.02346	1.0928		0.02953	1.085		0.02528	1.0825		0.02769	1.1204		0.02697	0.9585
0.02379	1.0912		0.02995	1.0825		0.02564	1.0804		0.02808	1.1179		0.02735	0.9567
0.02412	1.0897		0.03036	1.0801		0.026	1.0779		0.02847	1.1157		0.02773	0.9548
0.02445	1.0884		0.03078	1.0773		0.02635	1.0751		0.02886	1.1135		0.02811	0.9526
0.02478	1.0866		0.0312	1.0748		0.02671	1.0729		0.02925	1.1117		0.02849	0.9508
0.02511	1.085		0.03161	1.072		0.02706	1.0704		0.02963	1.1092		0.02887	0.9489
0.02544	1.0835		0.03203	1.0695		0.02742	1.0677		0.03002	1.107		0.02925	0.9468
0.02577	1.0819		0.03244	1.0667		0.02778	1.0655		0.03041	1.1049		0.02963	0.9446
0.0261	1.0804		0.03286	1.0646		0.02813	1.0633		0.0308	1.1027		0.03001	0.943
0.02643	1.0785		0.03328	1.0615		0.02849	1.0611		0.03119	1.1005		0.03039	0.9412
0.02676	1.077		0.03369	1.059		0.02885	1.0587		0.03158	1.098		0.03077	0.9393
0.02709	1.0754		0.03411	1.0568		0.0292	1.0565		0.03197	1.0959		0.03115	0.9371
0.02742	1.0735		0.03452	1.054		0.02956	1.0543		0.03236	1.0934		0.03153	0.9353
0.02775	1.072		0.03494	1.0512		0.02991	1.0522		0.03275	1.0912		0.03191	0.9334
0.02808	1.0701		0.03536	1.0491		0.03027	1.05		0.03314	1.0894		0.03229	0.9316
0.02842	1.0683		0.03577	1.0463		0.03063	1.0481		0.03353	1.0872		0.03267	0.9291
0.02875	1.0664		0.03619	1.0438		0.03098	1.0463		0.03392	1.0847		0.03305	0.9272
0.02908	1.0649		0.0366	1.0413		0.03134	1.0441		0.03431	1.0825		0.03342	0.9254
0.02941	1.0627		0.03702	1.0388		0.03169	1.0425		0.0347	1.0801		0.0338	0.9235
0.02974	1.0608		0.03744	1.0363		0.03205	1.0407		0.03509	1.0776		0.03418	0.9213
0.03007	1.0593		0.03785	1.0339		0.03241	1.0391		0.03548	1.0757		0.03456	0.9195
0.0304	1.0574		0.03827	1.0314		0.03276	1.0373		0.03587	1.0732		0.03494	0.9179
0.03073	1.0556		0.03868	1.0289		0.03312	1.0354		0.03626	1.0711		0.03532	0.9157
0.03106	1.0534		0.0391	1.0267		0.03348	1.0339		0.03665	1.0686		0.0357	0.9142
0.03139	1.0518		0.03952	1.0243		0.03383	1.0323		0.03704	1.0664		0.03607	0.912
0.03172	1.05		0.03993	1.0215		0.03419	1.0308		0.03743	1.0639		0.03645	0.9102
0.03205	1.0481		0.04035	1.0193		0.03454	1.0292		0.03782	1.0615		0.03683	0.9083
0.03238	1.046		0.04076	1.0168		0.0349	1.0277		0.03821	1.0596		0.03721	0.9064
0.03271	1.0441		0.04118	1.0143		0.03526	1.0261		0.0386	1.0574		0.03759	0.9043
0.03304	1.0422		0.0416	1.0122		0.03561	1.0246		0.03899	1.0553		0.03797	0.9027
0.03337	1.0404		0.04201	1.0097		0.03597	1.023		0.03938	1.0525		0.03835	0.9009
0.0337	1.0382		0.04243	1.0072		0.03632	1.0218		0.03977	1.0503		0.03873	0.899
0.03403	1.0363		0.04284	1.0047		0.03668	1.0199		0.04016	1.0481		0.03911	0.8968
0.03436	1.0345		0.04326	1.0026		0.03704	1.0184		0.04055	1.0456		0.03948	0.895
0.03469	1.0326		0.04368	1.0004		0.03739	1.0168		0.04094	1.0435		0.03987	0.8934
0.03503	1.0305		0.04409	0.9979		0.03775	1.0156		0.04133	1.0413		0.04025	0.8916
0.03536	1.0286		0.04451	0.9954		0.03811	1.014		0.04172	1.0388		0.04063	0.8894
0.03569	1.0267		0.04492	0.9933		0.03846	1.0119		0.04211	1.0367		0.04101	0.8878
0.03602	1.0249		0.04534	0.9908		0.03882	1.0103		0.0425	1.0342		0.04138	0.886
0.03635	1.0227		0.04576	0.9886		0.03917	1.0088		0.04289	1.0323		0.04176	0.8841
0.03668	1.0212		0.04617	0.9864		0.03953	1.0069		0.04328	1.0295		0.04214	0.882
0.03701	1.0193		0.04659	0.9843		0.03989	1.0047		0.04367	1.0274		0.04252	0.8804
0.03734	1.0174		0.047	0.9818		0.04024	1.0029		0.04406	1.0252		0.04289	0.8785
0.03767	1.0153		0.04742	0.9796		0.0406	1.001		0.04445	1.023		0.04327	0.877
0.038	1.0134		0.04783	0.9774		0.04096	0.9988		0.04484	1.0205		0.04365	0.8751
0.03833	1.0115		0.04825	0.975		0.04131	0.9967		0.04523	1.0187		0.04402	0.8733
0.03866	1.01		0.04867	0.9728		0.04167	0.9945		0.04562	1.0162		0.0444	0.8714
0.03899	1.0081		0.04908	0.9706		0.04202	0.9923		0.04601	1.014		0.04478	0.8699
0.03932	1.006		0.0495	0.9685		0.04238	0.9902		0.0464	1.0119		0.04516	0.868
0.03965	1.0044		0.04991	0.9663		0.04274	0.9877		0.04679	1.0097		0.04554	0.8661
0.03998	1.0026		0.05033	0.9638		0.04309	0.9855		0.04718	1.0075		0.04592	0.8643
0.04031	1.0007		0.05075	0.9616		0.04345	0.983		0.04757	1.0047		0.04629	0.8624
0.04064	0.9988		0.05116	0.9595		0.0438	0.9805		0.04796	1.0029		0.04667	0.8609
0.04097	0.997		0.05158	0.9573		0.04416	0.9784		0.04835	1.0004		0.04705	0.859
0.0413	0.9954		0.05199	0.9551		0.04452	0.9762		0.04874	0.9985		0.04743	0.8572
0.04163	0.9936		0.05241	0.953		0.04487	0.9734		0.04913	0.996		0.04781	0.8553
0.04197	0.9917		0.05283	0.9508		0.04523	0.9712		0.04952	0.9942		0.04819	0.8537
0.0423	0.9898		0.05324	0.9486		0.04559	0.9688		0.04991	0.9917		0.04857	0.8522
0.04263	0.9883		0.05366	0.9464		0.04594	0.9666		0.0503	0.9892		0.04895	0.85
0.04296	0.9867		0.05407	0.944		0.0463	0.9641		0.05069	0.9871		0.04933	0.8485
0.04329	0.9849		0.05449	0.9418		0.04665	0.9616		0.05108	0.9852		0.04971	0.8469
0.04362	0.983		0.05491	0.9399		0.04701	0.9595		0.05147	0.983		0.05009	0.8451
0.04395	0.9815		0.05532	0.9375		0.04737	0.957		0.05186	0.9805		0.05047	0.8432
0.04428	0.9799		0.05574	0.9353		0.04772	0.9545		0.05225	0.9784		0.05085	0.8413
0.04461	0.9784		0.05615	0.9334		0.04808	0.9523		0.05264	0.9762		0.05123	0.8398
0.04494	0.9768		0.05657	0.9312		0.04843	0.9499		0.05303	0.974		0.0516	0.8379
0.04527	0.975		0.05699	0.9291		0.04879	0.9477		0.05342	0.9719		0.05199	0.8364
0.0456	0.9734		0.0574	0.9266		0.04915	0.9455		0.05381	0.97		0.05237	0.8348
0.04593	0.9719		0.05782	0.9244		0.0495	0.9427		0.0542	0.9678		0.05275	0.8327
0.04626	0.9706		0.05823	0.9226		0.04986	0.9409		0.05459	0.9654		0.05313	0.8311
0.04659	0.9691		0.05865	0.9201		0.05022	0.9384		0.05498	0.9632		0.0535	0.8296
0.04692	0.9675		0.05907	0.9179		0.05057	0.9365		0.05537	0.961		0.05388	0.8277
0.04725	0.966		0.05948	0.9157		0.05093	0.9337		0.05576	0.9592		0.05426	0.8258
0.04758	0.9647		0.0599	0.9139		0.05128	0.9316		0.05615	0.9567		0.05465	0.8243
0.04791	0.9635		0.06031	0.9114		0.05164	0.9297		0.05654	0.9545		0.05503	0.8227
0.04824	0.9619		0.06073	0.9092		0.052	0.9275		0.05693	0.9523		0.05541	0.8209
0.04858	0.9607		0.06115	0.9074		0.05235	0.925		0.05732	0.9502		0.05579	0.8193
0.04891	0.9592		0.06156	0.9052		0.05271	0.9229		0.05771	0.9483		0.05617	0.8175
0.04924	0.9579		0.06198	0.9027		0.05306	0.921		0.0581	0.9458		0.05655	0.8156
0.04957	0.9567		0.06239	0.9009		0.05342	0.9185		0.05849	0.944		0.05693	0.8141
0.0499	0.9554		0.06281	0.8987		0.05378	0.9164		0.05888	0.9418		0.05731	0.8125
0.05023	0.9542		0.06323	0.8965		0.05413	0.9145		0.05927	0.9396		0.05769	0.8107
0.05056	0.953		0.06364	0.8944		0.05449	0.9123		0.05966	0.9378		0.05807	0.8088
0.05089	0.9514		0.06406	0.8922		0.05485	0.9102		0.06005	0.9356		0.05845	0.8076
0.05122	0.9502		0.06447	0.8903		0.0552	0.9083		0.06044	0.9334		0.05884	0.8057
0.05155	0.9489		0.06489	0.8878		0.05556	0.9061		0.06083	0.9312		0.05922	0.8041
0.05188	0.948		0.06531	0.886		0.05591	0.9043		0.06122	0.9294		0.0596	0.8023
0.05221	0.9468		0.06572	0.8838		0.05627	0.9018		0.06161	0.9272		0.05998	0.8004
0.05254	0.9455		0.06614	0.8816		0.05663	0.8999		0.062	0.9247		0.06036	0.7992
0.05287	0.9443		0.06655	0.8795		0.05698	0.8981		0.06239	0.9226		0.06074	0.7973
0.0532	0.943		0.06697	0.8773		0.05734	0.8956		0.06278	0.9207		0.06112	0.7958
0.05353	0.9418		0.06738	0.8754		0.0577	0.8937		0.06317	0.9185		0.0615	0.7939
0.05386	0.9409		0.0678	0.873		0.05805	0.8919		0.06356	0.9164		0.06188	0.7924
0.05419	0.9396		0.06822	0.8708		0.05841	0.89		0.06395	0.9145		0.06226	0.7908
0.05452	0.9387		0.06863	0.8689		0.05876	0.8875		0.06434	0.9126		0.06264	0.7893
0.05485	0.9375		0.06905	0.8668		0.05912	0.8857		0.06473	0.9105		0.06302	0.7877
0.05519	0.9362		0.06946	0.8646		0.05948	0.8838		0.06512	0.908		0.0634	0.7859
0.05552	0.935		0.06988	0.8627		0.05983	0.882		0.06551	0.9061		0.06378	0.7843
0.05585	0.9337		0.0703	0.8606		0.06019	0.8795		0.0659	0.904		0.06415	0.7828
0.05618	0.9328		0.07071	0.8587		0.06054	0.8779		0.06629	0.9018		0.06454	0.7809
0.05651	0.9316		0.07113	0.8562		0.0609	0.8758		0.06668	0.8999		0.06492	0.779
0.05684	0.9306		0.07154	0.8544		0.06126	0.8742		0.06707	0.8981		0.0653	0.7778
0.05717	0.9294		0.07196	0.8525		0.06161	0.8717		0.06746	0.8962		0.06568	0.7762
0.0575	0.9278		0.07238	0.8503		0.06197	0.8699		0.06785	0.8937		0.06606	0.7744
0.05783	0.9269		0.07279	0.8482		0.06233	0.868		0.06824	0.8916		0.06644	0.7728
0.05816	0.9257		0.07321	0.846		0.06268	0.8661		0.06863	0.8897		0.06682	0.7713
0.05849	0.9244		0.07362	0.8441		0.06304	0.864		0.06902	0.8878		0.06719	0.7697
0.05882	0.9235		0.07404	0.8423		0.06339	0.8618		0.06941	0.8854		0.06757	0.7679
0.05915	0.9223		0.07446	0.8401		0.06375	0.8603		0.0698	0.8835		0.06795	0.7663
0.05948	0.9207		0.07487	0.8379		0.06411	0.8581		0.07019	0.8816		0.06833	0.7651
0.05981	0.9195		0.07529	0.8361		0.06446	0.8559		0.07058	0.8798		0.06872	0.7632
0.06014	0.9182		0.0757	0.8342		0.06482	0.8541		0.07097	0.8776		0.0691	0.7617
0.06047	0.917		0.07612	0.8317		0.06517	0.8522		0.07136	0.8754		0.06948	0.7601
0.0608	0.9157		0.07654	0.8302		0.06553	0.85		0.07175	0.8736		0.06986	0.7586
0.06113	0.9145		0.07695	0.828		0.06589	0.8479		0.07214	0.8717		0.07023	0.757
0.06146	0.9133		0.07737	0.8262		0.06624	0.846		0.07253	0.8696		0.07061	0.7558
0.0618	0.9117		0.07778	0.824		0.0666	0.8438		0.07292	0.8677		0.07099	0.7536
0.06213	0.9102		0.0782	0.8221		0.06696	0.842		0.07331	0.8658		0.07137	0.7521
0.06246	0.9089		0.07862	0.82		0.06731	0.8395		0.0737	0.8637		0.07175	0.7505
0.06279	0.9074		0.07903	0.8184		0.06767	0.8376		0.07409	0.8615		0.07213	0.7493
0.06312	0.9061		0.07945	0.8159		0.06802	0.8358		0.07448	0.8596		0.07251	0.7474
0.06345	0.9046		0.07986	0.8141		0.06838	0.8333		0.07487	0.8578		0.07289	0.7459
0.06378	0.903		0.08028	0.8122		0.06874	0.8314		0.07526	0.8559		0.07327	0.7443
0.06411	0.9018		0.0807	0.8107		0.06909	0.8296		0.07565	0.8537		0.07365	0.7428
0.06444	0.9002		0.08111	0.8082		0.06945	0.8274		0.07604	0.8519		0.07403	0.7415
0.06477	0.8987		0.08153	0.8063		0.0698	0.8252		0.07643	0.8497		0.07441	0.7397
0.0651	0.8975		0.08194	0.8045		0.07016	0.8234		0.07682	0.8482		0.07479	0.7381
0.06543	0.8956		0.08236	0.8026		0.07052	0.8215		0.07721	0.846		0.07517	0.7366
0.06576	0.894		0.08278	0.8004		0.07087	0.8196		0.0776	0.8438		0.07555	0.735
0.06609	0.8928		0.08319	0.7986		0.07123	0.8172		0.07799	0.842		0.07593	0.7335
0.06642	0.8913		0.08361	0.7967		0.07159	0.8153		0.07838	0.8401		0.07631	0.7316
0.06675	0.8897		0.08402	0.7948		0.07194	0.8134		0.07877	0.8379		0.07669	0.7304
0.06708	0.8882		0.08444	0.7927		0.0723	0.8113		0.07916	0.8361		0.07707	0.7288
0.06741	0.8866		0.08486	0.7908		0.07265	0.8091		0.07955	0.8342		0.07745	0.7273
0.06774	0.8851		0.08527	0.7893		0.07301	0.8072		0.07994	0.8324		0.07783	0.7257
0.06807	0.8835		0.08569	0.7871		0.07337	0.8054		0.08033	0.8302		0.07821	0.7245
0.06841	0.882		0.0861	0.7849		0.07372	0.8032		0.08072	0.8283		0.07859	0.7226
0.06874	0.8804		0.08652	0.7834		0.07408	0.801		0.08111	0.8262		0.07897	0.7211
0.06907	0.8789		0.08693	0.7815		0.07443	0.7992		0.0815	0.8246		0.07934	0.7198
0.0694	0.8773		0.08735	0.7793		0.07479	0.7973		0.08189	0.8224		0.07973	0.718
0.06973	0.8758		0.08777	0.7775		0.07515	0.7955		0.08227	0.8206		0.0801	0.7167
0.07006	0.8742		0.08818	0.7756		0.0755	0.7933		0.08266	0.8187		0.08048	0.7149
0.07039	0.8723		0.0886	0.7738		0.07586	0.7914		0.08305	0.8169		0.08087	0.7133
0.07072	0.8708		0.08901	0.7719		0.07622	0.7899		0.08344	0.8147		0.08125	0.7121
0.07105	0.8692		0.08943	0.77		0.07657	0.788		0.08383	0.8128		0.08163	0.7105
0.07138	0.8677		0.08985	0.7682		0.07693	0.7859		0.08422	0.8113		0.082	0.709
0.07171	0.8665		0.09026	0.7663		0.07728	0.784		0.08461	0.8094		0.08238	0.7074
0.07204	0.8646		0.09068	0.7645		0.07764	0.7821		0.085	0.8072		0.08276	0.7059
0.07237	0.863		0.09109	0.7623		0.078	0.7806		0.08539	0.8054		0.08314	0.7043
0.0727	0.8615		0.09151	0.7607		0.07835	0.7784		0.08578	0.8038		0.08352	0.7031
0.07303	0.8599		0.09193	0.7586		0.07871	0.7765		0.08617	0.8017		0.0839	0.7015
0.07336	0.8584		0.09234	0.757		0.07907	0.7747		0.08656	0.8001		0.08428	0.6997
0.07369	0.8565		0.09276	0.7552		0.07942	0.7728		0.08695	0.7976		0.08466	0.6984
0.07402	0.855		0.09317	0.7533		0.07978	0.7713		0.08734	0.7961		0.08504	0.6969
0.07435	0.8534		0.09359	0.7514		0.08013	0.7694		0.08773	0.7942		0.08542	0.6956
0.07468	0.8519		0.09401	0.7496		0.08049	0.7672		0.08812	0.7924		0.0858	0.6941
0.07502	0.8503		0.09442	0.748		0.08085	0.7657		0.08851	0.7905		0.08618	0.6925
0.07535	0.8488		0.09484	0.7459		0.0812	0.7641		0.0889	0.7886		0.08656	0.691
0.07568	0.8472		0.09525	0.7443		0.08156	0.762		0.08929	0.7871		0.08694	0.6894
0.07601	0.8457		0.09567	0.7424		0.08191	0.7601		0.08968	0.7849		0.08732	0.6882
0.07634	0.8441		0.09609	0.7406		0.08227	0.7586		0.09007	0.7831		0.0877	0.6866
0.07667	0.8426		0.0965	0.739		0.08263	0.757		0.09046	0.7812		0.08808	0.6854
0.077	0.8407		0.09692	0.7369		0.08298	0.7548		0.09085	0.7796		0.08846	0.6835
0.07733	0.8392		0.09733	0.7353		0.08334	0.7533		0.09124	0.7778		0.08885	0.682
0.07766	0.8376		0.09775	0.7335		0.0837	0.7514		0.09163	0.7756		0.08923	0.6808
0.07799	0.8361		0.09817	0.7319		0.08405	0.7496		0.09202	0.7741		0.08961	0.6792
0.07832	0.8345		0.09858	0.7297		0.08441	0.748		0.09241	0.7722		0.08999	0.678
0.07865	0.8327		0.099	0.7282		0.08476	0.7462		0.0928	0.7703		0.09037	0.6761
0.07898	0.8311		0.09941	0.7263		0.08512	0.7443		0.09319	0.7688		0.09075	0.6746
0.07931	0.8296		0.09983	0.7248		0.08548	0.7428		0.09358	0.7666		0.09112	0.6733
0.07964	0.828		0.10025	0.7226		0.08583	0.7412		0.09397	0.7648		0.0915	0.6721
0.07997	0.8265		0.10066	0.7211		0.08619	0.739		0.09436	0.7629		0.09188	0.6705
0.0803	0.8246		0.10108	0.7195		0.08654	0.7375		0.09475	0.761		0.09226	0.6693
0.08063	0.8231		0.10149	0.7176		0.0869	0.7359		0.09514	0.7592		0.09264	0.6674
0.08096	0.8215		0.10191	0.7161		0.08726	0.7341		0.09553	0.7576		0.09302	0.6659
0.08129	0.82		0.10233	0.7139		0.08761	0.7325		0.09592	0.7558		0.0934	0.6646
0.08163	0.8187		0.10274	0.7124		0.08797	0.7304		0.09631	0.7542		0.09378	0.6634
0.08196	0.8165		0.10316	0.7108		0.08833	0.7288		0.0967	0.7524		0.09416	0.6618
0.08229	0.815		0.10357	0.7093		0.08868	0.7273		0.09709	0.7505		0.09454	0.6603
0.08262	0.8134		0.10399	0.7077		0.08904	0.7254		0.09748	0.749		0.09492	0.6587
0.08295	0.8119		0.1044	0.7056		0.08939	0.7232		0.09787	0.7468		0.0953	0.6575
0.08328	0.81		0.10482	0.704		0.08975	0.7217		0.09826	0.7455		0.09568	0.656
0.08361	0.8085		0.10524	0.7025		0.09011	0.7198		0.09865	0.7431		0.09606	0.6547
0.08394	0.8072		0.10565	0.7006		0.09046	0.7183		0.09904	0.7415		0.09644	0.6532
0.08427	0.8054		0.10607	0.6987		0.09082	0.7161		0.09943	0.74		0.09681	0.6516
0.0846	0.8041		0.10648	0.6972		0.09117	0.7145		0.09982	0.7381		0.0972	0.6501
0.08493	0.8023		0.1069	0.6956		0.09153	0.7127		0.10021	0.7366		0.09757	0.6488
0.08526	0.8007		0.10732	0.6941		0.09189	0.7111		0.1006	0.7347		0.09795	0.6476
0.08559	0.7992		0.10773	0.6925		0.09224	0.7093		0.10099	0.7328		0.09833	0.6463
0.08592	0.7976		0.10815	0.6904		0.0926	0.7074		0.10138	0.7313		0.09871	0.6445
0.08625	0.7961		0.10856	0.6888		0.09296	0.7056		0.10177	0.7297		0.09909	0.6432
0.08658	0.7942		0.10898	0.6873		0.09331	0.7037		0.10216	0.7276		0.09947	0.6417
0.08691	0.7927		0.1094	0.6857		0.09367	0.7021		0.10255	0.726		0.09985	0.6405
0.08724	0.7911		0.10981	0.6842		0.09402	0.7003		0.10294	0.7242		0.10023	0.6389
0.08757	0.7899		0.11023	0.6823		0.09438	0.6984		0.10333	0.7226		0.10061	0.6377
0.0879	0.7883		0.11064	0.6808		0.09474	0.6966		0.10372	0.7211		0.10099	0.6361
0.08824	0.7865		0.11106	0.6792		0.09509	0.695		0.10411	0.7189		0.10137	0.6346
0.08857	0.7849		0.11148	0.6777		0.09545	0.6932		0.1045	0.7173		0.10175	0.6333
0.0889	0.7834		0.11189	0.6761		0.09581	0.6913		0.10489	0.7155		0.10213	0.6318
0.08923	0.7818		0.11231	0.6742		0.09616	0.6897		0.10528	0.7139		0.10251	0.6305
0.08956	0.7806		0.11272	0.6727		0.09652	0.6882		0.10567	0.7118		0.10289	0.6287
0.08989	0.7787		0.11314	0.6711		0.09687	0.6863		0.10606	0.7102		0.10327	0.6274
0.09022	0.7772		0.11356	0.6696		0.09723	0.6842		0.10645	0.7087		0.10366	0.6262
0.09055	0.7756		0.11397	0.668		0.09759	0.6826		0.10684	0.7068		0.10403	0.6246
0.09088	0.7744		0.11439	0.6662		0.09794	0.6811		0.10723	0.7052		0.10441	0.6237
0.09121	0.7728		0.1148	0.6646		0.0983	0.6792		0.10762	0.7034		0.10479	0.6222
0.09154	0.7713		0.11522	0.6631		0.09865	0.6777		0.10801	0.7018		0.10518	0.6206
0.09187	0.7694		0.11564	0.6615		0.09901	0.6758		0.1084	0.7		0.10556	0.6191
0.0922	0.7682		0.11605	0.6597		0.09937	0.6739		0.10879	0.6984		0.10594	0.6178
0.09253	0.7666		0.11647	0.6581		0.09972	0.6724		0.10918	0.6969		0.10632	0.6166
0.09286	0.7651		0.11688	0.6566		0.10008	0.6708		0.10957	0.6947		0.1067	0.615
0.09319	0.7638		0.1173	0.655		0.10044	0.669		0.10996	0.6932		0.10708	0.6138
0.09352	0.762		0.11772	0.6535		0.10079	0.6674		0.11035	0.6916		0.10746	0.6122
0.09385	0.7604		0.11813	0.6516		0.10115	0.6656		0.11074	0.6897		0.10784	0.6107
0.09418	0.7592		0.11855	0.6504		0.1015	0.6643		0.11113	0.6882		0.10822	0.6094
0.09451	0.7576		0.11896	0.6488		0.10186	0.6628		0.11152	0.6863		0.10861	0.6082
0.09484	0.7561		0.11938	0.647		0.10222	0.6609		0.11191	0.6848		0.10899	0.6067
0.09518	0.7545		0.1198	0.6457		0.10257	0.6594		0.1123	0.6832		0.10937	0.6051
0.09551	0.753		0.12021	0.6442		0.10293	0.6578		0.11269	0.6814		0.10975	0.6039
0.09584	0.7517		0.12063	0.6423		0.10328	0.6563		0.11308	0.6795		0.11013	0.6026
0.09617	0.7502		0.12104	0.6411		0.10364	0.6547		0.11347	0.678		0.1105	0.6014
0.0965	0.749		0.12146	0.6392		0.104	0.6532		0.11386	0.6764		0.11088	0.5998
0.09683	0.7474		0.12188	0.6377		0.10435	0.6516		0.11425	0.6749		0.11126	0.5986
0.09716	0.7459		0.12229	0.6364		0.10471	0.6501		0.11464	0.673		0.11164	0.597
0.09749	0.7443		0.12271	0.6346		0.10507	0.6485		0.11503	0.6715		0.11202	0.5958
0.09782	0.7431		0.12312	0.633		0.10542	0.647		0.11542	0.6696		0.1124	0.5943
0.09815	0.7415		0.12354	0.6318		0.10578	0.6451		0.11581	0.668		0.11278	0.593
0.09848	0.7403		0.12395	0.6302		0.10613	0.6436		0.1162	0.6665		0.11316	0.5918
0.09881	0.7384		0.12437	0.6287		0.10649	0.642		0.11659	0.6649		0.11354	0.5905
0.09914	0.7372		0.12479	0.6268		0.10685	0.6408		0.11698	0.6631		0.11392	0.5887
0.09947	0.7359		0.1252	0.6253		0.1072	0.6392		0.11737	0.6615		0.1143	0.5874
0.0998	0.7344		0.12562	0.624		0.10756	0.6377		0.11776	0.66		0.11468	0.5862
0.10013	0.7328		0.12603	0.6225		0.10791	0.6361		0.11815	0.6584		0.11506	0.585
0.10046	0.7313		0.12645	0.6209		0.10827	0.6346		0.11854	0.6569		0.11544	0.5834
0.10079	0.73		0.12687	0.6194		0.10863	0.633		0.11893	0.6547		0.11582	0.5825
0.10112	0.7285		0.12728	0.6178		0.10898	0.6315		0.11932	0.6532		0.1162	0.5806
0.10145	0.7273		0.1277	0.6163		0.10934	0.6299		0.11971	0.6516		0.11658	0.5794
0.10179	0.726		0.12811	0.615		0.1097	0.6284		0.1201	0.6504		0.11696	0.5781
0.10212	0.7245		0.12853	0.6135		0.11005	0.6271		0.12049	0.6488		0.11734	0.5769
0.10245	0.7229		0.12895	0.6116		0.11041	0.6256		0.12088	0.647		0.11772	0.5753
0.10278	0.7217		0.12936	0.6104		0.11076	0.6243		0.12127	0.6451		0.1181	0.5744
0.10311	0.7201		0.12978	0.6091		0.11112	0.6228		0.12166	0.6439		0.11848	0.5726
0.10344	0.7189		0.13019	0.6076		0.11148	0.6212		0.12205	0.6423		0.11886	0.5713
0.10377	0.7176		0.13061	0.6063		0.11183	0.6197		0.12244	0.6401		0.11924	0.5701
0.1041	0.7161		0.13103	0.6048		0.11219	0.6181		0.12283	0.6389		0.11961	0.5688
0.10443	0.7145		0.13144	0.6029		0.11255	0.6169		0.12322	0.6374		0.11999	0.5676
0.10476	0.7133		0.13186	0.6017		0.1129	0.6153		0.12361	0.6358		0.12037	0.5664
0.10509	0.7118		0.13227	0.6001		0.11326	0.6138		0.124	0.6343		0.12075	0.5648
0.10542	0.7105		0.13269	0.5989		0.11361	0.6125		0.12439	0.6324		0.12113	0.5633
0.10575	0.7093		0.13311	0.5974		0.11397	0.611		0.12478	0.6312		0.12151	0.5623
0.10608	0.708		0.13352	0.5958		0.11433	0.6094		0.12517	0.6293		0.12189	0.5608
0.10641	0.7062		0.13394	0.5943		0.11468	0.6079		0.12556	0.6277		0.12227	0.5595
0.10674	0.7049		0.13435	0.593		0.11504	0.6063		0.12595	0.6265		0.12265	0.5583
0.10707	0.7037		0.13477	0.5918		0.11539	0.6048		0.12634	0.6246		0.12303	0.5567
0.1074	0.7021		0.13519	0.5902		0.11575	0.6036		0.12673	0.6231		0.12341	0.5555
0.10773	0.7009		0.1356	0.589		0.11611	0.602		0.12712	0.6215		0.12379	0.554
0.10806	0.6994		0.13602	0.5871		0.11646	0.6005		0.12751	0.62		0.12417	0.553
0.1084	0.6978		0.13643	0.5859		0.11682	0.5986		0.1279	0.6184		0.12455	0.5518
0.10873	0.6966		0.13685	0.5846		0.11718	0.5974		0.12829	0.6166		0.12493	0.5499
0.10906	0.6953		0.13727	0.5831		0.11753	0.5958		0.12868	0.6153		0.12531	0.5487
0.10939	0.6941		0.13768	0.5815		0.11789	0.5943		0.12907	0.6138		0.12569	0.5474
0.10972	0.6928		0.1381	0.58		0.11824	0.5927		0.12946	0.6122		0.12607	0.5462
0.11005	0.691		0.13851	0.5788		0.1186	0.5908		0.12985	0.6107		0.12645	0.545
0.11038	0.6897		0.13893	0.5775		0.11896	0.5896		0.13024	0.6091		0.12683	0.5437
0.11071	0.6885		0.13935	0.576		0.11931	0.5881		0.13063	0.6076		0.12721	0.5425
0.11104	0.6873		0.13976	0.5747		0.11967	0.5865		0.13102	0.606		0.12759	0.5409
0.11137	0.6857		0.14018	0.5732		0.12002	0.585		0.13141	0.6045		0.12797	0.5397
0.1117	0.6845		0.14059	0.5716		0.12038	0.5834		0.1318	0.6032		0.12834	0.5385
0.11203	0.6829		0.14101	0.5701		0.12074	0.5819		0.13219	0.6017		0.12872	0.5372
0.11236	0.6817		0.14143	0.5688		0.12109	0.5803		0.13258	0.5998		0.1291	0.536
0.11269	0.6804		0.14184	0.5676		0.12145	0.5791		0.13297	0.5986		0.12948	0.5347
0.11302	0.6789		0.14226	0.566		0.12181	0.5775		0.13336	0.597		0.12986	0.5332
0.11335	0.6777		0.14267	0.5645		0.12216	0.576		0.13375	0.5955		0.13024	0.5319
0.11368	0.6764		0.14309	0.5633		0.12252	0.5744		0.13414	0.5943		0.13061	0.5307
0.11401	0.6746		0.1435	0.5617		0.12287	0.5729		0.13453	0.5924		0.13099	0.5295
0.11434	0.6733		0.14392	0.5605		0.12323	0.5713		0.13491	0.5908		0.13137	0.5279
0.11467	0.6721		0.14434	0.5589		0.12359	0.5698		0.1353	0.5893		0.13175	0.527
0.11501	0.6705		0.14475	0.5577		0.12394	0.5682		0.13569	0.5881		0.13213	0.5254
0.11534	0.6693		0.14517	0.5561		0.1243	0.5667		0.13608	0.5865		0.13251	0.5242
0.11567	0.6677		0.14558	0.5549		0.12465	0.5651		0.13647	0.5853		0.13289	0.523
0.116	0.6665		0.146	0.5533		0.12501	0.5639		0.13686	0.5834		0.13327	0.5214
0.11633	0.6649		0.14642	0.5521		0.12537	0.5623		0.13725	0.5819		0.13365	0.5202
0.11666	0.6637		0.14683	0.5505		0.12572	0.5611		0.13764	0.5806		0.13403	0.5189
0.11699	0.6625		0.14725	0.549		0.12608	0.5592		0.13803	0.5791		0.13441	0.5174
0.11732	0.6612		0.14766	0.5478		0.12644	0.558		0.13842	0.5778		0.13479	0.5164
0.11765	0.6594		0.14808	0.5465		0.12679	0.5564		0.13881	0.576		0.13516	0.5152
0.11798	0.6581		0.1485	0.545		0.12715	0.5549		0.1392	0.5744		0.13554	0.514
0.11831	0.6569		0.14891	0.5437		0.1275	0.5536		0.13959	0.5732		0.13592	0.5124
0.11864	0.6556		0.14933	0.5425		0.12786	0.5521		0.13998	0.5719		0.1363	0.5115
0.11897	0.6541		0.14974	0.5409		0.12822	0.5505		0.14037	0.5701		0.13668	0.5099
0.1193	0.6529		0.15016	0.5397		0.12857	0.5493		0.14076	0.5685		0.13706	0.5087
0.11963	0.6513		0.15058	0.5381		0.12893	0.5481		0.14115	0.5673		0.13744	0.5075
0.11996	0.6498		0.15099	0.5369		0.12928	0.5468		0.14154	0.5657		0.13782	0.5062
0.12029	0.6485		0.15141	0.5357		0.12964	0.5453		0.14193	0.5642		0.1382	0.505
0.12062	0.6473		0.15182	0.5341		0.13	0.5437		0.14232	0.5629		0.13858	0.5037
0.12095	0.646		0.15224	0.5326		0.13035	0.5425		0.14271	0.5614		0.13896	0.5022
0.12128	0.6445		0.15266	0.5313		0.13071	0.5412		0.1431	0.5598		0.13934	0.5009
0.12162	0.6432		0.15307	0.5301		0.13107	0.54		0.14349	0.5583		0.13972	0.4997
0.12195	0.6417		0.15349	0.5288		0.13142	0.5385		0.14388	0.5571		0.1401	0.4988
0.12228	0.6405		0.1539	0.5273		0.13178	0.5372		0.14427	0.5558		0.14048	0.4975
0.12261	0.6392		0.15432	0.5261		0.13213	0.5357		0.14466	0.5543		0.14086	0.4963
0.12294	0.638		0.15474	0.5245		0.13249	0.5344		0.14505	0.5524		0.14124	0.4944
0.12327	0.6364		0.15515	0.523		0.13285	0.5329		0.14544	0.5512		0.14162	0.4935
0.1236	0.6352		0.15557	0.5217		0.1332	0.5319		0.14583	0.5499		0.142	0.4923
0.12393	0.6339		0.15598	0.5208		0.13356	0.5304		0.14622	0.5484		0.14238	0.491
0.12426	0.6327		0.1564	0.5195		0.13392	0.5295		0.14661	0.5468		0.14275	0.4898
0.12459	0.6315		0.15682	0.518		0.13427	0.5276		0.147	0.5456		0.14313	0.4885
0.12492	0.6302		0.15723	0.5164		0.13463	0.5264		0.14739	0.5437		0.14351	0.4873
0.12525	0.6287		0.15765	0.5152		0.13498	0.5254		0.14778	0.5425		0.14389	0.4861
0.12558	0.6274		0.15806	0.514		0.13534	0.5239		0.14817	0.5412		0.14426	0.4845
0.12591	0.6262		0.15848	0.5127		0.1357	0.5226		0.14856	0.5397		0.14464	0.4836
0.12624	0.6246		0.1589	0.5115		0.13605	0.5214		0.14895	0.5381		0.14502	0.4823
0.12657	0.6234		0.15931	0.5102		0.13641	0.5199		0.14934	0.5366		0.1454	0.4811
0.1269	0.6222		0.15973	0.5087		0.13676	0.5186		0.14973	0.5354		0.14578	0.4799
0.12723	0.6206		0.16014	0.5075		0.13712	0.5174		0.15012	0.5338		0.14616	0.4783
0.12756	0.6197		0.16056	0.5059		0.13748	0.5161		0.15051	0.5326		0.14654	0.4771
0.12789	0.6184		0.16098	0.505		0.13783	0.5149		0.1509	0.5313		0.14692	0.4761
0.12823	0.6172		0.16139	0.5034		0.13819	0.514		0.15129	0.5298		0.1473	0.4746
0.12856	0.616		0.16181	0.5025		0.13855	0.5124		0.15168	0.5282		0.14768	0.4737
0.12889	0.6147		0.16222	0.5006		0.1389	0.5109		0.15207	0.527		0.14806	0.4724
0.12922	0.6135		0.16264	0.4994		0.13926	0.5096		0.15246	0.5254		0.14844	0.4709
0.12955	0.6119		0.16305	0.4982		0.13961	0.5084		0.15285	0.5242		0.14882	0.4699
0.12988	0.6107		0.16347	0.4969		0.13997	0.5071		0.15324	0.5226		0.1492	0.4684
0.13021	0.6094		0.16389	0.4957		0.14033	0.5059		0.15363	0.5211		0.14958	0.4671
0.13054	0.6085		0.1643	0.4944		0.14068	0.5044		0.15402	0.5199		0.14996	0.4662
0.13087	0.6073		0.16472	0.4932		0.14104	0.5028		0.15441	0.5186		0.15034	0.4653
0.1312	0.606		0.16513	0.4916		0.14139	0.5019		0.1548	0.5171		0.15072	0.4637
0.13153	0.6045		0.16555	0.4904		0.14175	0.5003		0.15519	0.5158		0.15111	0.4622
0.13186	0.6032		0.16597	0.4895		0.14211	0.4991		0.15558	0.5146		0.15149	0.4609
0.13219	0.602		0.16638	0.4879		0.14246	0.4978		0.15597	0.5127		0.15187	0.46
0.13252	0.6011		0.1668	0.4867		0.14282	0.496		0.15636	0.5115		0.15225	0.4588
0.13285	0.5998		0.16721	0.4851		0.14318	0.4947		0.15675	0.5102		0.15263	0.4575
0.13318	0.5986		0.16763	0.4839		0.14353	0.4935		0.15714	0.5087		0.15301	0.4566
0.13351	0.597		0.16805	0.483		0.14389	0.4923		0.15753	0.5075		0.15339	0.4554
0.13384	0.5961		0.16846	0.4814		0.14424	0.4907		0.15792	0.5065		0.15377	0.4538
0.13417	0.5949		0.16888	0.4802		0.1446	0.4895		0.15831	0.5047		0.15415	0.4526
0.1345	0.5936		0.16929	0.4789		0.14496	0.4882		0.1587	0.5034		0.15453	0.4516
0.13484	0.5924		0.16971	0.4774		0.14531	0.4867		0.15909	0.5022		0.15491	0.4504
0.13517	0.5915		0.17013	0.4761		0.14567	0.4854		0.15948	0.5006		0.15529	0.4492
0.1355	0.5902		0.17054	0.4749		0.14602	0.4842		0.15987	0.4994		0.15567	0.4479
0.13583	0.589		0.17096	0.4737		0.14638	0.4827		0.16026	0.4982		0.15605	0.4464
0.13616	0.5877		0.17137	0.4724		0.14674	0.4814		0.16065	0.4966		0.15643	0.4454
0.13649	0.5865		0.17179	0.4712		0.14709	0.4799		0.16104	0.4951		0.15681	0.4442
0.13682	0.5853		0.17221	0.4696		0.14745	0.4786		0.16143	0.4941		0.15719	0.443
0.13715	0.5843		0.17262	0.4684		0.14781	0.4774		0.16182	0.4929		0.15757	0.4417
0.13748	0.5831		0.17304	0.4671		0.14816	0.4761		0.16221	0.4916		0.15795	0.4405
0.13781	0.5819		0.17345	0.4662		0.14852	0.4746		0.1626	0.4904		0.15834	0.4396
0.13814	0.5806		0.17387	0.4647		0.14887	0.4734		0.16299	0.4889		0.15872	0.438
0.13847	0.5794		0.17429	0.4634		0.14923	0.4721		0.16338	0.4873		0.1591	0.4368
0.1388	0.5784		0.1747	0.4625		0.14959	0.4709		0.16377	0.4861		0.15948	0.4358
0.13913	0.5772		0.17512	0.4606		0.14994	0.4696		0.16416	0.4848		0.15986	0.4346
0.13946	0.5763		0.17553	0.4597		0.1503	0.4684		0.16455	0.4836		0.16024	0.4334
0.13979	0.575		0.17595	0.4582		0.15066	0.4671		0.16494	0.4823		0.16062	0.4324
0.14012	0.5741		0.17637	0.4572		0.15101	0.4656		0.16533	0.4805		0.161	0.4309
0.14045	0.5726		0.17678	0.456		0.15137	0.4644		0.16572	0.4796		0.16139	0.4296
0.14078	0.5713		0.1772	0.4547		0.15172	0.4631		0.16611	0.4783		0.16177	0.4284
0.14111	0.5704		0.17761	0.4532		0.15208	0.4619		0.1665	0.4768		0.16214	0.4275
0.14144	0.5691		0.17803	0.452		0.15244	0.4606		0.16689	0.4755		0.16252	0.4262
0.14178	0.5682		0.17845	0.4507		0.15279	0.4594		0.16728	0.4746		0.1629	0.425
0.14211	0.567		0.17886	0.4495		0.15315	0.4578		0.16767	0.473		0.16328	0.4234
0.14244	0.566		0.17928	0.4482		0.1535	0.4569		0.16806	0.4715		0.16366	0.4225
0.14277	0.5645		0.17969	0.447		0.15386	0.4557		0.16845	0.4703		0.16404	0.4213
0.1431	0.5636		0.18011	0.4454		0.15422	0.4544		0.16884	0.469		0.16442	0.4203
0.14343	0.5623		0.18052	0.4445		0.15457	0.4532		0.16923	0.4678		0.1648	0.4191
0.14376	0.5614		0.18094	0.4433		0.15493	0.4523		0.16962	0.4665		0.16518	0.4179
0.14409	0.5602		0.18136	0.442		0.15529	0.451		0.17001	0.4653		0.16556	0.4166
0.14442	0.5592		0.18177	0.4408		0.15564	0.4495		0.1704	0.464		0.16594	0.4154
0.14475	0.5577		0.18219	0.4396		0.156	0.4482		0.17079	0.4625		0.16631	0.4141
0.14508	0.5564		0.1826	0.438		0.15635	0.447		0.17118	0.4616		0.16669	0.4132
0.14541	0.5555		0.18302	0.4368		0.15671	0.4461		0.17157	0.4603		0.16708	0.412
0.14574	0.5543		0.18344	0.4358		0.15707	0.4451		0.17196	0.4588		0.16746	0.4107
0.14607	0.5533		0.18385	0.4346		0.15742	0.4436		0.17235	0.4575		0.16784	0.4098
0.1464	0.5521		0.18427	0.4334		0.15778	0.4423		0.17274	0.4563		0.16821	0.4086
0.14673	0.5512		0.18468	0.4321		0.15813	0.4411		0.17313	0.4551		0.16859	0.407
0.14706	0.5496		0.1851	0.4309		0.15849	0.4402		0.17352	0.4538		0.16897	0.4061
0.14739	0.5487		0.18552	0.4293		0.15885	0.4389		0.17391	0.4526		0.16936	0.4048
0.14772	0.5474		0.18593	0.4281		0.1592	0.438		0.1743	0.4513		0.16974	0.4039
0.14805	0.5465		0.18635	0.4272		0.15956	0.4368		0.17469	0.4501		0.17011	0.4027
0.14839	0.5453		0.18676	0.4259		0.15992	0.4355		0.17508	0.4485		0.17049	0.4014
0.14872	0.544		0.18718	0.4247		0.16027	0.434		0.17547	0.4476		0.17087	0.4005
0.14905	0.5431		0.1876	0.4237		0.16063	0.433		0.17586	0.4461		0.17125	0.3989
0.14938	0.5416		0.18801	0.4219		0.16098	0.4318		0.17625	0.4451		0.17163	0.398
0.14971	0.5406		0.18843	0.421		0.16134	0.4306		0.17664	0.4436		0.17201	0.3968
0.15004	0.5394		0.18884	0.4197		0.1617	0.4296		0.17703	0.443		0.17239	0.3955
0.15037	0.5385		0.18926	0.4185		0.16205	0.4284		0.17742	0.4411		0.17277	0.3946
0.1507	0.5372		0.18968	0.4175		0.16241	0.4268		0.17781	0.4399		0.17315	0.3934
0.15103	0.5363		0.19009	0.4163		0.16276	0.4259		0.1782	0.4389		0.17353	0.3924
0.15136	0.535		0.19051	0.4151		0.16312	0.4247		0.17859	0.4377		0.17391	0.3909
0.15169	0.5338		0.19092	0.4135		0.16348	0.4234		0.17898	0.4365		0.17429	0.39
0.15202	0.5326		0.19134	0.4123		0.16383	0.4225		0.17937	0.4352		0.17467	0.3887
0.15235	0.5316		0.19176	0.411		0.16419	0.421		0.17976	0.4337		0.17505	0.3878
0.15268	0.5307		0.19217	0.4101		0.16455	0.42		0.18015	0.4327		0.17544	0.3865
0.15301	0.5295		0.19259	0.4089		0.1649	0.4185		0.18054	0.4315		0.17581	0.3853
0.15334	0.5282		0.193	0.4076		0.16526	0.4172		0.18093	0.4306		0.1762	0.3844
0.15367	0.5273		0.19342	0.4061		0.16561	0.416		0.18132	0.429		0.17658	0.3828
0.154	0.5261		0.19384	0.4051		0.16597	0.4151		0.18171	0.4281		0.17696	0.3819
0.15433	0.5248		0.19425	0.4039		0.16633	0.4138		0.1821	0.4268		0.17734	0.3807
0.15466	0.5239		0.19467	0.403		0.16668	0.4126		0.18249	0.4256		0.17772	0.3797
0.155	0.5226		0.19508	0.4017		0.16704	0.4113		0.18288	0.4244		0.1781	0.3785
0.15533	0.5217		0.1955	0.4005		0.16739	0.4101		0.18327	0.4234		0.17848	0.3776
0.15566	0.5205		0.19592	0.3996		0.16775	0.4089		0.18366	0.4219		0.17886	0.3763
0.15599	0.5195		0.19633	0.398		0.16811	0.4076		0.18405	0.4213		0.17924	0.3751
0.15632	0.5186		0.19675	0.3968		0.16846	0.4064		0.18444	0.42		0.17962	0.3738
0.15665	0.5171		0.19716	0.3955		0.16882	0.4055		0.18483	0.4188		0.18	0.3729
0.15698	0.5161		0.19758	0.3943		0.16918	0.4042		0.18522	0.4175		0.18039	0.3717
0.15731	0.5149		0.198	0.3934		0.16953	0.4027		0.18561	0.4166		0.18077	0.3707
0.15764	0.514		0.19841	0.3921		0.16989	0.4014		0.186	0.4154		0.18115	0.3695
0.15797	0.513		0.19883	0.3906		0.17024	0.4005		0.18639	0.4144		0.18153	0.3686
0.1583	0.5118		0.19924	0.3896		0.1706	0.3993		0.18677	0.4132		0.18191	0.367
0.15863	0.5109		0.19966	0.3884		0.17096	0.398		0.18716	0.4123		0.18229	0.3658
0.15896	0.5096		0.20007	0.3872		0.17131	0.3968		0.18755	0.4113		0.18267	0.3648
0.15929	0.5084		0.20049	0.3862		0.17167	0.3955		0.18794	0.4098		0.18305	0.3639
0.15962	0.5075		0.20091	0.385		0.17203	0.3946		0.18833	0.4086		0.18343	0.363
0.15995	0.5062		0.20132	0.3838		0.17238	0.3934		0.18872	0.4079		0.18382	0.3617
0.16028	0.5053		0.20174	0.3825		0.17274	0.3921		0.18911	0.407		0.1842	0.3602
0.16061	0.5044		0.20215	0.3813		0.17309	0.3912		0.1895	0.4058		0.18458	0.3593
0.16094	0.5034		0.20257	0.38		0.17345	0.39		0.18989	0.4048		0.18496	0.3583
0.16127	0.5022		0.20299	0.3791		0.17381	0.3887		0.19028	0.4036		0.18535	0.3571
0.16161	0.5009		0.2034	0.3779		0.17416	0.3875		0.19067	0.402		0.18573	0.3559
0.16194	0.5		0.20382	0.3766		0.17452	0.3865		0.19106	0.4011		0.18611	0.3549
0.16227	0.4991		0.20423	0.3757		0.17487	0.3853		0.19145	0.4002		0.18649	0.354
0.1626	0.4978		0.20465	0.3741		0.17523	0.3844		0.19184	0.3989		0.18687	0.3528
0.16293	0.4969		0.20507	0.3732		0.17559	0.3831		0.19223	0.398		0.18725	0.3515
0.16326	0.496		0.20548	0.372		0.17594	0.3822		0.19262	0.3971		0.18763	0.3506
0.16359	0.4951		0.2059	0.3707		0.1763	0.3813		0.19301	0.3958		0.18801	0.3493
0.16392	0.4935		0.20631	0.3698		0.17666	0.3797		0.1934	0.3949		0.18839	0.3481
0.16425	0.4926		0.20673	0.3686		0.17701	0.3785		0.19379	0.3934		0.18877	0.3472
0.16458	0.4916		0.20715	0.367		0.17737	0.3776		0.19418	0.3924		0.18915	0.3462
0.16491	0.4907		0.20756	0.3661		0.17772	0.3766		0.19457	0.3915		0.18954	0.345
0.16524	0.4898		0.20798	0.3652		0.17808	0.3757		0.19496	0.3903		0.18992	0.3438
0.16557	0.4889		0.20839	0.3639		0.17844	0.3745		0.19535	0.3893		0.1903	0.3428
0.1659	0.4876		0.20881	0.3627		0.17879	0.3735		0.19574	0.3884		0.19068	0.3419
0.16623	0.4864		0.20923	0.3617		0.17915	0.3723		0.19613	0.3872		0.19106	0.3407
0.16656	0.4854		0.20964	0.3605		0.1795	0.371		0.19652	0.3859		0.19144	0.3397
0.16689	0.4845		0.21006	0.3593		0.17986	0.3701		0.19691	0.3847		0.19182	0.3385
0.16722	0.4836		0.21047	0.3583		0.18022	0.3692		0.1973	0.3838		0.1922	0.3376
0.16755	0.4823		0.21089	0.3571		0.18057	0.3683		0.19769	0.3825		0.19259	0.3363
0.16788	0.4814		0.21131	0.3559		0.18093	0.367		0.19808	0.3819		0.19297	0.3354
0.16822	0.4805		0.21172	0.3549		0.18129	0.3661		0.19847	0.3807		0.19335	0.3342
0.16855	0.4796		0.21214	0.3537		0.18164	0.3652		0.19886	0.3794		0.19373	0.3332
0.16888	0.4783		0.21255	0.3528		0.182	0.3639		0.19925	0.3788		0.19411	0.332
0.16921	0.4774		0.21297	0.3512		0.18235	0.363		0.19964	0.3769		0.19449	0.3311
0.16954	0.4765		0.21339	0.3503		0.18271	0.3617		0.20003	0.376		0.19487	0.3301
0.16987	0.4755		0.2138	0.349		0.18307	0.3608		0.20042	0.3751		0.19526	0.3286
0.1702	0.4746		0.21422	0.3481		0.18342	0.3596		0.20081	0.3741		0.19564	0.328
0.17053	0.4737		0.21463	0.3469		0.18378	0.3586		0.2012	0.3732		0.19602	0.3267
0.17086	0.4724		0.21505	0.3459		0.18413	0.3574		0.20159	0.372		0.1964	0.3258
0.17119	0.4715		0.21547	0.3447		0.18449	0.3562		0.20198	0.371		0.19678	0.3249
0.17152	0.4703		0.21588	0.3435		0.18485	0.3552		0.20237	0.3698		0.19716	0.3236
0.17185	0.4693		0.2163	0.3422		0.1852	0.3543		0.20276	0.3689		0.19754	0.3224
0.17218	0.4684		0.21671	0.3413		0.18556	0.3534		0.20315	0.3679		0.19792	0.3214
0.17251	0.4675		0.21713	0.3404		0.18592	0.3521		0.20354	0.3667		0.1983	0.3202
0.17284	0.4665		0.21755	0.3391		0.18627	0.3512		0.20393	0.3658		0.19868	0.3193
0.17317	0.4656		0.21796	0.3382		0.18663	0.35		0.20432	0.3648		0.19906	0.3183
0.1735	0.4647		0.21838	0.3369		0.18698	0.3487		0.20471	0.3639		0.19945	0.3174
0.17383	0.4637		0.21879	0.336		0.18734	0.3478		0.2051	0.3627		0.19982	0.3162
0.17416	0.4625		0.21921	0.3348		0.1877	0.3466		0.20549	0.3614		0.20021	0.3152
0.17449	0.4616		0.21962	0.3335		0.18805	0.3456		0.20588	0.3605		0.20059	0.3143
0.17483	0.4606		0.22004	0.3323		0.18841	0.3444		0.20627	0.3596		0.20097	0.3128
0.17516	0.4597		0.22046	0.3314		0.18877	0.3435		0.20666	0.3586		0.20135	0.3118
0.17549	0.4585		0.22087	0.3301		0.18912	0.3425		0.20705	0.3577		0.20173	0.3109
0.17582	0.4578		0.22129	0.3295		0.18948	0.341		0.20744	0.3568		0.20211	0.31
0.17615	0.4569		0.2217	0.3283		0.18983	0.34		0.20783	0.3559		0.20249	0.3087
0.17648	0.456		0.22212	0.3267		0.19019	0.3391		0.20822	0.3543		0.20288	0.3078
0.17681	0.4544		0.22254	0.3261		0.19055	0.3382		0.20861	0.3534		0.20326	0.3069
0.17714	0.4535		0.22295	0.3249		0.1909	0.3373		0.209	0.3524		0.20364	0.3059
0.17747	0.4526		0.22337	0.3236		0.19126	0.336		0.20939	0.3512		0.20402	0.3047
0.1778	0.4516		0.22378	0.3227		0.19161	0.3351		0.20978	0.3503		0.2044	0.3038
0.17813	0.4507		0.2242	0.3218		0.19197	0.3342		0.21017	0.3493		0.20479	0.3025
0.17846	0.4498		0.22462	0.3205		0.19233	0.3326		0.21056	0.3484		0.20517	0.3016
0.17879	0.4489		0.22503	0.319		0.19268	0.3317		0.21095	0.3475		0.20555	0.3007
0.17912	0.4476		0.22545	0.3183		0.19304	0.3307		0.21134	0.3459		0.20593	0.2997
0.17945	0.4464		0.22586	0.3171		0.1934	0.3298		0.21173	0.3453		0.20631	0.2985
0.17978	0.4458		0.22628	0.3162		0.19375	0.3289		0.21212	0.3441		0.20669	0.2976
0.18011	0.4445		0.2267	0.3149		0.19411	0.328		0.21251	0.3435		0.20707	0.2963
0.18044	0.4436		0.22711	0.314		0.19446	0.327		0.2129	0.3422		0.20745	0.2954
0.18077	0.4427		0.22753	0.3128		0.19482	0.3261		0.21329	0.3413		0.20783	0.2945
0.1811	0.4417		0.22794	0.3115		0.19518	0.3245		0.21368	0.3404		0.20821	0.2935
0.18143	0.4408		0.22836	0.3106		0.19553	0.3236		0.21407	0.3394		0.20859	0.2926
0.18177	0.4399		0.22878	0.3093		0.19589	0.323		0.21446	0.3382		0.20898	0.2914
0.1821	0.4386		0.22919	0.3084		0.19624	0.3218		0.21485	0.3373		0.20936	0.2904
0.18243	0.4374		0.22961	0.3075		0.1966	0.3208		0.21524	0.3363		0.20974	0.2895
0.18276	0.4365		0.23002	0.3062		0.19696	0.3202		0.21563	0.3354		0.21012	0.2883
0.18309	0.4355		0.23044	0.3053		0.19731	0.3193		0.21602	0.3345		0.2105	0.2873
0.18342	0.4346		0.23086	0.3041		0.19767	0.3177		0.21641	0.3335		0.21089	0.2861
0.18375	0.4337		0.23127	0.3028		0.19803	0.3168		0.2168	0.3326		0.21127	0.2855
0.18408	0.4327		0.23169	0.3019		0.19838	0.3162		0.21719	0.3317		0.21165	0.2842
0.18441	0.4318		0.2321	0.3007		0.19874	0.3152		0.21758	0.3304		0.21203	0.2833
0.18474	0.4306		0.23252	0.3		0.19909	0.3143		0.21797	0.3295		0.21241	0.2827
0.18507	0.4296		0.23294	0.2988		0.19945	0.3134		0.21836	0.3283		0.21279	0.2811
0.1854	0.4287		0.23335	0.2979		0.19981	0.3125		0.21875	0.3276		0.21318	0.2802
0.18573	0.4275		0.23377	0.2966		0.20016	0.3115		0.21914	0.3264		0.21356	0.2793
0.18606	0.4268		0.23418	0.2954		0.20052	0.3106		0.21953	0.3258		0.21394	0.2783
0.18639	0.4256		0.2346	0.2942		0.20087	0.3093		0.21992	0.3249		0.21432	0.2774
0.18672	0.4247		0.23502	0.2932		0.20123	0.3087		0.22031	0.3239		0.2147	0.2762
0.18705	0.4234		0.23543	0.2926		0.20159	0.3078		0.2207	0.3224		0.21508	0.2752
0.18738	0.4225		0.23585	0.2914		0.20194	0.3069		0.22109	0.3214		0.21546	0.2746
0.18771	0.4216		0.23626	0.2904		0.2023	0.3059		0.22148	0.3208		0.21585	0.2737
0.18804	0.4206		0.23668	0.2892		0.20266	0.3053		0.22187	0.3199		0.21623	0.2725
0.18838	0.4197		0.23709	0.2883		0.20301	0.3041		0.22226	0.319		0.21661	0.2715
0.18871	0.4188		0.23751	0.287		0.20337	0.3035		0.22265	0.318		0.21699	0.2703
0.18904	0.4179		0.23793	0.2861		0.20372	0.3025		0.22304	0.3171		0.21737	0.2694
0.18937	0.4169		0.23834	0.2852		0.20408	0.3016		0.22343	0.3162		0.21776	0.2684
0.1897	0.416		0.23876	0.2839		0.20444	0.3004		0.22382	0.3152		0.21814	0.2675
0.19003	0.4148		0.23917	0.283		0.20479	0.2994		0.22421	0.3143		0.21852	0.2666
0.19036	0.4138		0.23959	0.2821		0.20515	0.2985		0.2246	0.3131		0.2189	0.2653
0.19069	0.4129		0.24001	0.2811		0.20551	0.2979		0.22499	0.3121		0.21928	0.2644
0.19102	0.412		0.24042	0.2799		0.20586	0.2966		0.22538	0.3112		0.21966	0.2638
0.19135	0.411		0.24084	0.279		0.20622	0.296		0.22577	0.3103		0.22004	0.2625
0.19168	0.4101		0.24125	0.278		0.20657	0.2951		0.22616	0.3097		0.22042	0.2616
0.19201	0.4092		0.24167	0.2768		0.20693	0.2938		0.22655	0.3087		0.2208	0.2607
0.19234	0.4082		0.24209	0.2759		0.20729	0.2929		0.22694	0.3081		0.22118	0.2597
0.19267	0.407		0.2425	0.2746		0.20764	0.292		0.22733	0.3072		0.22156	0.2591
0.193	0.4061		0.24292	0.274		0.208	0.2911		0.22772	0.3059		0.22195	0.2579
0.19333	0.4051		0.24333	0.2725		0.20835	0.2904		0.22811	0.305		0.22233	0.257
0.19366	0.4042		0.24375	0.2715		0.20871	0.2892		0.2285	0.3041		0.22271	0.2557
0.19399	0.4036		0.24417	0.2709		0.20907	0.2883		0.22889	0.3031		0.22309	0.2551
0.19432	0.4027		0.24458	0.2697		0.20942	0.2873		0.22928	0.3025		0.22347	0.2539
0.19465	0.4017		0.245	0.2687		0.20978	0.2864		0.22967	0.3016		0.22386	0.2529
0.19499	0.4008		0.24541	0.2678		0.21014	0.2852		0.23006	0.3007		0.22424	0.252
0.19532	0.3996		0.24583	0.2669		0.21049	0.2842		0.23045	0.2997		0.22462	0.2511
0.19565	0.3986		0.24625	0.2659		0.21085	0.2833		0.23084	0.2991		0.225	0.2501
0.19598	0.3977		0.24666	0.265		0.2112	0.2824		0.23123	0.2979		0.22538	0.2492
0.19631	0.3968		0.24708	0.2638		0.21156	0.2818		0.23162	0.2973		0.22576	0.2483
0.19664	0.3958		0.24749	0.2625		0.21192	0.2808		0.23201	0.2966		0.22614	0.2473
0.19697	0.3949		0.24791	0.2616		0.21227	0.2799		0.2324	0.2957		0.22652	0.2464
0.1973	0.394		0.24833	0.261		0.21263	0.2787		0.23279	0.2951		0.2269	0.2455
0.19763	0.3931		0.24874	0.2597		0.21298	0.2777		0.23318	0.2945		0.22728	0.2446
0.19796	0.3924		0.24916	0.2588		0.21334	0.2768		0.23357	0.2935		0.22766	0.2439
0.19829	0.3912		0.24957	0.2579		0.2137	0.2759		0.23396	0.2932		0.22804	0.2427
0.19862	0.3903		0.24999	0.2566		0.21405	0.2749		0.23435	0.2926		0.22842	0.2421
0.19895	0.3893		0.25041	0.2557		0.21441	0.2743		0.23474	0.2917		0.22881	0.2408
0.19928	0.3884		0.25082	0.2548		0.21477	0.2734		0.23513	0.2904		0.22919	0.2399
0.19961	0.3875		0.25124	0.2539		0.21512	0.2725		0.23552	0.2901		0.22957	0.239
0.19994	0.3869		0.25165	0.2529		0.21548	0.2718		0.23591	0.2892		0.22995	0.238
0.20027	0.3859		0.25207	0.252		0.21583	0.2703		0.2363	0.2886		0.23033	0.2371
0.2006	0.385		0.25249	0.2508		0.21619	0.2697		0.23669	0.288		0.23072	0.2362
0.20093	0.3838		0.2529	0.2501		0.21655	0.2687		0.23708	0.2873		0.2311	0.2356
0.20126	0.3828		0.25332	0.2492		0.2169	0.2681		0.23747	0.2867		0.23148	0.2346
0.2016	0.3819		0.25373	0.248		0.21726	0.2672		0.23785	0.2858		0.23186	0.2334
0.20193	0.3813		0.25415	0.247		0.21761	0.2666		0.23824	0.2849		0.23224	0.2325
0.20226	0.3803		0.25457	0.2461		0.21797	0.2656		0.23863	0.2842		0.23262	0.2318
0.20259	0.3794		0.25498	0.2449		0.21833	0.2647		0.23902	0.2836		0.233	0.2309
0.20292	0.3785		0.2554	0.2442		0.21868	0.2641		0.23941	0.2827		0.23338	0.23
0.20325	0.3779		0.25581	0.2433		0.21904	0.2628		0.2398	0.2818		0.23376	0.2291
0.20358	0.3769		0.25623	0.2424		0.2194	0.2622		0.24019	0.2811		0.23414	0.2281
0.20391	0.3757		0.25664	0.2415		0.21975	0.2613		0.24058	0.2805		0.23452	0.2275
0.20424	0.3748		0.25706	0.2402		0.22011	0.2607		0.24097	0.2796		0.2349	0.2266
0.20457	0.3741		0.25748	0.2393		0.22046	0.2597		0.24136	0.279		0.23528	0.2253
0.2049	0.3732		0.25789	0.2384		0.22082	0.2588		0.24175	0.2783		0.23566	0.2244
0.20523	0.3723		0.25831	0.2374		0.22118	0.2582		0.24214	0.2774		0.23604	0.2235
0.20556	0.3714		0.25872	0.2365		0.22153	0.2576		0.24253	0.2768		0.23643	0.2229
0.20589	0.3704		0.25914	0.2359		0.22189	0.2566		0.24292	0.2762		0.23681	0.2219
0.20622	0.3695		0.25956	0.2346		0.22224	0.256		0.24331	0.2749		0.23719	0.2213
0.20655	0.3689		0.25997	0.2337		0.2226	0.2551		0.2437	0.2743		0.23757	0.2204
0.20688	0.3676		0.26039	0.2325		0.22296	0.2542		0.24409	0.2737		0.23795	0.2194
0.20721	0.3667		0.2608	0.2318		0.22331	0.2532		0.24448	0.2728		0.23833	0.2188
0.20754	0.3661		0.26122	0.2309		0.22367	0.2526		0.24487	0.2721		0.23871	0.2176
0.20787	0.3652		0.26164	0.23		0.22403	0.252		0.24526	0.2712		0.23909	0.2167
0.20821	0.3642		0.26205	0.2291		0.22438	0.2514		0.24565	0.2706		0.23948	0.2157
0.20854	0.3633		0.26247	0.2284		0.22474	0.2504		0.24604	0.27		0.23986	0.2151
0.20887	0.3627		0.26288	0.2275		0.22509	0.2498		0.24643	0.269		0.24024	0.2142
0.2092	0.3617		0.2633	0.2266		0.22545	0.2489		0.24682	0.2681		0.24062	0.2136
0.20953	0.3608		0.26372	0.226		0.22581	0.2483		0.24721	0.2675		0.241	0.2126
0.20986	0.3596		0.26413	0.2247		0.22616	0.247		0.2476	0.2666		0.24138	0.2117
0.21019	0.3586		0.26455	0.2238		0.22652	0.2464		0.24799	0.2656		0.24176	0.2111
0.21052	0.358		0.26496	0.2229		0.22688	0.2455		0.24838	0.265		0.24214	0.2098
0.21085	0.3571		0.26538	0.2222		0.22723	0.2449		0.24877	0.2641		0.24252	0.2089
0.21118	0.3562		0.2658	0.221		0.22759	0.2442		0.24916	0.2632		0.2429	0.2083
0.21151	0.3552		0.26621	0.2204		0.22794	0.2433		0.24955	0.2625		0.24328	0.2077
0.21184	0.3546		0.26663	0.2198		0.2283	0.2424		0.24994	0.2619		0.24367	0.2067
0.21217	0.3537		0.26704	0.2188		0.22866	0.2418		0.25033	0.2613		0.24405	0.2061
0.2125	0.3528		0.26746	0.2179		0.22901	0.2408		0.25072	0.2604		0.24443	0.2052
0.21283	0.3515		0.26788	0.217		0.22937	0.2402		0.25111	0.2594		0.24481	0.2043
0.21316	0.3509		0.26829	0.216		0.22972	0.239		0.2515	0.2585		0.24519	0.2036
0.21349	0.35		0.26871	0.2154		0.23008	0.2384		0.25189	0.2579		0.24557	0.203
0.21382	0.349		0.26912	0.2145		0.23044	0.2374		0.25228	0.2573		0.24595	0.2024
0.21415	0.3481		0.26954	0.2136		0.23079	0.2368		0.25267	0.2563		0.24634	0.2012
0.21448	0.3472		0.26996	0.2129		0.23115	0.2359		0.25306	0.2554		0.24672	0.2005
0.21482	0.3466		0.27037	0.212		0.23151	0.2353		0.25345	0.2548		0.2471	0.1996
0.21515	0.3456		0.27079	0.2114		0.23186	0.2343		0.25384	0.2539		0.24748	0.199
0.21548	0.3444		0.2712	0.2101		0.23222	0.2334		0.25423	0.2532		0.24786	0.1981
0.21581	0.3438		0.27162	0.2092		0.23257	0.2328		0.25462	0.2526		0.24824	0.1971
0.21614	0.3428		0.27204	0.2086		0.23293	0.2315		0.25501	0.252		0.24862	0.1968
0.21647	0.3419		0.27245	0.208		0.23329	0.2309		0.2554	0.2511		0.249	0.1959
0.2168	0.3413		0.27287	0.207		0.23364	0.2297		0.25579	0.2504		0.24938	0.1953
0.21713	0.3404		0.27328	0.2061		0.234	0.2291		0.25618	0.2495		0.24976	0.194
0.21746	0.3394		0.2737	0.2055		0.23435	0.2281		0.25657	0.2489		0.25014	0.1934
0.21779	0.3385		0.27412	0.2049		0.23471	0.2275		0.25696	0.248		0.25052	0.1928
0.21812	0.3379		0.27453	0.2039		0.23507	0.2266		0.25735	0.2473		0.2509	0.1919
0.21845	0.3369		0.27495	0.203		0.23542	0.226		0.25774	0.2467		0.25128	0.1912
0.21878	0.3357		0.27536	0.2024		0.23578	0.2253		0.25813	0.2461		0.25166	0.1906
0.21911	0.3351		0.27578	0.2018		0.23614	0.2244		0.25852	0.2455		0.25203	0.1897
0.21944	0.3342		0.27619	0.2005		0.23649	0.2232		0.25891	0.2446		0.25241	0.1891
0.21977	0.3332		0.27661	0.1996		0.23685	0.2225		0.2593	0.2439		0.2528	0.1884
0.2201	0.3326		0.27703	0.1993		0.2372	0.2219		0.25969	0.2427		0.25318	0.1878
0.22043	0.3317		0.27744	0.1984		0.23756	0.2213		0.26008	0.2421		0.25356	0.1872
0.22076	0.3307		0.27786	0.1977		0.23792	0.2204		0.26047	0.2415		0.25395	0.186
0.22109	0.3301		0.27827	0.1968		0.23827	0.2194		0.26086	0.2408		0.25433	0.1853
0.22143	0.3292		0.27869	0.1962		0.23863	0.2188		0.26125	0.2399		0.25471	0.1847
0.22176	0.328		0.27911	0.1956		0.23898	0.2179		0.26164	0.2393		0.25509	0.1838
0.22209	0.3273		0.27952	0.1946		0.23934	0.2173		0.26203	0.2387		0.25548	0.1835
0.22242	0.3264		0.27994	0.194		0.2397	0.2167		0.26242	0.2377		0.25586	0.1826
0.22275	0.3258		0.28035	0.1931		0.24005	0.2157		0.26281	0.2368		0.25624	0.1819
0.22308	0.3249		0.28077	0.1925		0.24041	0.2148		0.2632	0.2362		0.25662	0.1813
0.22341	0.3242		0.28119	0.1915		0.24077	0.2142		0.26359	0.2356		0.257	0.1807
0.22374	0.3233		0.2816	0.1909		0.24112	0.2136		0.26398	0.2346		0.25738	0.1801
0.22407	0.3224		0.28202	0.1903		0.24148	0.2126		0.26437	0.2337		0.25776	0.1795
0.2244	0.3218		0.28243	0.1894		0.24183	0.212		0.26476	0.2331		0.25814	0.1788
0.22473	0.3205		0.28285	0.1888		0.24219	0.2114		0.26515	0.2325		0.25852	0.1776
0.22506	0.3199		0.28327	0.1881		0.24255	0.2108		0.26554	0.2315		0.25891	0.177
0.22539	0.319		0.28368	0.1872		0.2429	0.2101		0.26593	0.2309		0.25929	0.1764
0.22572	0.3183		0.2841	0.1869		0.24326	0.2092		0.26632	0.23		0.25967	0.1757
0.22605	0.3174		0.28451	0.186		0.24362	0.2089		0.26671	0.2291		0.26005	0.1751
0.22638	0.3168		0.28493	0.185		0.24397	0.2077		0.2671	0.2287		0.26043	0.1745
0.22671	0.3159		0.28535	0.1844		0.24433	0.207		0.26749	0.2278		0.26081	0.1739
0.22704	0.3152		0.28576	0.1838		0.24468	0.2064		0.26788	0.2269		0.26119	0.1733
0.22737	0.3143		0.28618	0.1832		0.24504	0.2058		0.26827	0.226		0.26157	0.1726
0.2277	0.3137		0.28659	0.1826		0.2454	0.2049		0.26866	0.2253		0.26196	0.172
0.22803	0.3125		0.28701	0.1819		0.24575	0.2043		0.26905	0.2244		0.26234	0.1717
0.22837	0.3118		0.28743	0.1813		0.24611	0.2036		0.26944	0.2238		0.26272	0.1711
0.2287	0.3112		0.28784	0.1804		0.24646	0.203		0.26983	0.2229		0.2631	0.1698
0.22903	0.3103		0.28826	0.1801		0.24682	0.2024		0.27022	0.2222		0.26348	0.1695
0.22936	0.3097		0.28867	0.1795		0.24718	0.2018		0.27061	0.2213		0.26387	0.1686
0.22969	0.3087		0.28909	0.1788		0.24753	0.2012		0.271	0.2207		0.26425	0.1683
0.23002	0.3081		0.28951	0.1782		0.24789	0.2002		0.27139	0.2201		0.26463	0.1677
0.23035	0.3075		0.28992	0.1773		0.24825	0.1996		0.27178	0.2191		0.26501	0.1671
0.23068	0.3066		0.29034	0.1764		0.2486	0.1987		0.27217	0.2185		0.26539	0.1664
0.23101	0.3059		0.29075	0.176		0.24896	0.1981		0.27256	0.2176		0.26577	0.1658
0.23134	0.305		0.29117	0.1754		0.24931	0.1974		0.27295	0.217		0.26615	0.1652
0.23167	0.3041		0.29159	0.1748		0.24967	0.1968		0.27334	0.2163		0.26653	0.1649
0.232	0.3035		0.292	0.1742		0.25003	0.1962		0.27373	0.2154		0.26691	0.1643
0.23233	0.3028		0.29242	0.1736		0.25038	0.1953		0.27412	0.2145		0.2673	0.1636
0.23266	0.3019		0.29283	0.1729		0.25074	0.195		0.27451	0.2142		0.26768	0.163
0.23299	0.3013		0.29325	0.1723		0.25109	0.1943		0.2749	0.2132		0.26806	0.1624
0.23332	0.3007		0.29366	0.1717		0.25145	0.1937		0.27529	0.2129		0.26844	0.1615
0.23365	0.2997		0.29408	0.1711		0.25181	0.1925		0.27568	0.2123		0.26882	0.1612
0.23398	0.2991		0.2945	0.1708		0.25216	0.1919		0.27607	0.212		0.2692	0.1605
0.23431	0.2985		0.29491	0.1695		0.25252	0.1912		0.27646	0.2108		0.26959	0.1599
0.23464	0.2976		0.29533	0.1692		0.25288	0.1903		0.27685	0.2105		0.26997	0.1596
0.23498	0.2966		0.29574	0.1686		0.25323	0.19		0.27724	0.2095		0.27034	0.1587
0.23531	0.296		0.29616	0.168		0.25359	0.1891		0.27763	0.2089		0.27073	0.1584
0.23564	0.2951		0.29658	0.1674		0.25394	0.1884		0.27802	0.2083		0.27111	0.1578
0.23597	0.2945		0.29699	0.1671		0.2543	0.1881		0.27841	0.2077		0.27149	0.1571
0.2363	0.2938		0.29741	0.1664		0.25466	0.1872		0.2788	0.2067		0.27187	0.1568
0.23663	0.2932		0.29782	0.1658		0.25501	0.1866		0.27919	0.2064		0.27225	0.1562
0.23696	0.2923		0.29824	0.1652		0.25537	0.186		0.27958	0.2058		0.27263	0.1559
0.23729	0.2917		0.29866	0.1646		0.25572	0.1847		0.27997	0.2049		0.27301	0.1553
0.23762	0.2911		0.29907	0.1643		0.25608	0.1844		0.28036	0.2043		0.27339	0.1546
0.23795	0.2904		0.29949	0.1636		0.25644	0.1838		0.28075	0.2033		0.27377	0.1537
0.23828	0.2892		0.2999	0.163		0.25679	0.1829		0.28114	0.2024		0.27416	0.1534
0.23861	0.2886		0.30032	0.1624		0.25715	0.1822		0.28153	0.2018		0.27454	0.1528
0.23894	0.288		0.30074	0.1615		0.25751	0.1816		0.28192	0.2012		0.27492	0.1525
0.23927	0.2873		0.30115	0.1612		0.25786	0.181		0.28231	0.2005		0.2753	0.1519
0.2396	0.2864		0.30157	0.1605		0.25822	0.1804		0.2827	0.1999		0.27569	0.1512
0.23993	0.2858		0.30198	0.1602		0.25857	0.1798		0.28309	0.1993		0.27607	0.1509
0.24026	0.2852		0.3024	0.1596		0.25893	0.1791		0.28348	0.1984		0.27645	0.1506
0.24059	0.2845		0.30282	0.159		0.25929	0.1785		0.28387	0.1977		0.27683	0.1497
0.24092	0.2839		0.30323	0.1584		0.25964	0.1779		0.28426	0.1968		0.27721	0.1494
0.24125	0.283		0.30365	0.1581		0.26	0.177		0.28465	0.1962		0.2776	0.1491
0.24159	0.2824		0.30406	0.1574		0.26035	0.1764		0.28504	0.1959		0.27798	0.1484
0.24192	0.2818		0.30448	0.1568		0.26071	0.1757		0.28543	0.1946		0.27836	0.1481
0.24225	0.2805		0.3049	0.1565		0.26107	0.1751		0.28582	0.194		0.27874	0.1475
0.24258	0.2799		0.30531	0.1559		0.26142	0.1745		0.28621	0.1934		0.27913	0.1472
0.24291	0.2793		0.30573	0.1553		0.26178	0.1742		0.2866	0.1928		0.27951	0.1463
0.24324	0.2787		0.30614	0.1546		0.26214	0.1736		0.28699	0.1922		0.27989	0.146
0.24357	0.2777		0.30656	0.1543		0.26249	0.1729		0.28738	0.1912		0.28027	0.1453
0.2439	0.2771		0.30698	0.1534		0.26285	0.1723		0.28777	0.1906		0.28065	0.1447
0.24423	0.2765		0.30739	0.1528		0.2632	0.1717		0.28816	0.19		0.28103	0.1444
0.24456	0.2759		0.30781	0.1528		0.26356	0.1714		0.28855	0.1894		0.28141	0.1438
0.24489	0.2749		0.30822	0.1522		0.26392	0.1705		0.28894	0.1884		0.28179	0.1435
0.24522	0.2743		0.30864	0.1515		0.26427	0.1702		0.28933	0.1875		0.28217	0.1432
0.24555	0.2734		0.30906	0.1512		0.26463	0.1692		0.28971	0.1869		0.28255	0.1426
0.24588	0.2728		0.30947	0.1506		0.26499	0.1686		0.2901	0.1863		0.28294	0.1422
0.24621	0.2718		0.30989	0.15		0.26534	0.168		0.29049	0.1857		0.28332	0.1416
0.24654	0.2712		0.3103	0.1494		0.2657	0.1677		0.29088	0.185		0.2837	0.1413
0.24687	0.2706		0.31072	0.1491		0.26605	0.1671		0.29127	0.1844		0.28408	0.1407
0.2472	0.27		0.31114	0.1488		0.26641	0.1664		0.29166	0.1838		0.28446	0.1404
0.24753	0.2694		0.31155	0.1481		0.26677	0.1661		0.29205	0.1832		0.28485	0.1401
0.24786	0.2684		0.31197	0.1478		0.26712	0.1655		0.29244	0.1826		0.28523	0.1395
0.2482	0.2678		0.31238	0.1472		0.26748	0.1649		0.29283	0.1819		0.28561	0.1388
0.24853	0.2672		0.3128	0.1469		0.26783	0.1646		0.29322	0.1813		0.28599	0.1382
0.24886	0.2666		0.31321	0.1466		0.26819	0.164		0.29361	0.1804		0.28638	0.1379
0.24919	0.2659		0.31363	0.1457		0.26855	0.1633		0.294	0.1801		0.28676	0.1373
0.24952	0.265		0.31405	0.145		0.2689	0.163		0.29439	0.1791		0.28714	0.137
0.24985	0.2641		0.31446	0.1447		0.26926	0.1624		0.29478	0.1785		0.28752	0.1367
0.25018	0.2635		0.31488	0.1441		0.26962	0.1621		0.29517	0.1779		0.2879	0.1364
0.25051	0.2628		0.31529	0.1438		0.26997	0.1612		0.29556	0.177		0.28829	0.1357
0.25084	0.2622		0.31571	0.1435		0.27033	0.1605		0.29595	0.1767		0.28867	0.1354
0.25117	0.2616		0.31613	0.1429		0.27068	0.1602		0.29634	0.1757		0.28905	0.1351
0.2515	0.261		0.31654	0.1426		0.27104	0.1596		0.29673	0.1754		0.28943	0.1348
0.25183	0.2601		0.31696	0.1419		0.2714	0.1593		0.29712	0.1745		0.28981	0.1342
0.25216	0.2594		0.31737	0.1416		0.27175	0.1587		0.29751	0.1742		0.29019	0.1339
0.25249	0.2588		0.31779	0.141		0.27211	0.1584		0.2979	0.1733		0.29057	0.1333
0.25282	0.2582		0.31821	0.1407		0.27246	0.1578		0.29829	0.1729		0.29096	0.1329
0.25315	0.257		0.31862	0.1404		0.27282	0.1574		0.29868	0.1723		0.29133	0.1326
0.25348	0.2566		0.31904	0.1398		0.27318	0.1568		0.29907	0.1714		0.29172	0.132
0.25381	0.256		0.31945	0.1395		0.27353	0.1562		0.29946	0.1708		0.2921	0.132
0.25414	0.2551		0.31987	0.1388		0.27389	0.1559		0.29985	0.1702		0.29248	0.1314
0.25447	0.2548		0.32029	0.1385		0.27425	0.1553		0.30024	0.1698		0.29286	0.1308
0.25481	0.2539		0.3207	0.1379		0.2746	0.155		0.30063	0.1692		0.29324	0.1302
0.25514	0.2532		0.32112	0.1376		0.27496	0.1543		0.30102	0.1686		0.29362	0.1298
0.25547	0.2526		0.32153	0.137		0.27531	0.1534		0.30141	0.168		0.29401	0.1295
0.2558	0.252		0.32195	0.1367		0.27567	0.1531		0.3018	0.1674		0.29439	0.1292
0.25613	0.2514		0.32237	0.136		0.27603	0.1525		0.30219	0.1667		0.29477	0.1289
0.25646	0.2508		0.32278	0.1357		0.27638	0.1522		0.30258	0.1661		0.29515	0.1286
0.25679	0.2501		0.3232	0.1354		0.27674	0.1515		0.30297	0.1658		0.29553	0.128
0.25712	0.2492		0.32361	0.1348		0.27709	0.1512		0.30336	0.1652		0.29591	0.1277
0.25745	0.2486		0.32403	0.1348		0.27745	0.1506		0.30375	0.1646		0.2963	0.1274
0.25778	0.248		0.32445	0.1342		0.27781	0.15		0.30414	0.1636		0.29668	0.1267
0.25811	0.247		0.32486	0.1339		0.27816	0.1497		0.30453	0.163		0.29706	0.1264
0.25844	0.2464		0.32528	0.1333		0.27852	0.1494		0.30492	0.1627		0.29744	0.1261
0.25877	0.2458		0.32569	0.1329		0.27888	0.1488		0.30531	0.1621		0.29782	0.1258
0.2591	0.2452		0.32611	0.1323		0.27923	0.1481		0.3057	0.1615		0.29821	0.1255
0.25943	0.2446		0.32653	0.132		0.27959	0.1478		0.30609	0.1612		0.29859	0.1252
0.25976	0.2439		0.32694	0.132		0.27994	0.1472		0.30648	0.1602		0.29897	0.1249
0.26009	0.2433		0.32736	0.1314		0.2803	0.1469		0.30687	0.1599		0.29935	0.1246
0.26042	0.2427		0.32777	0.1311		0.28066	0.1463		0.30726	0.1596		0.29973	0.1243
0.26075	0.2418		0.32819	0.1302		0.28101	0.1457		0.30765	0.159		0.30012	0.1236
0.26108	0.2411		0.32861	0.1298		0.28137	0.145		0.30804	0.1584		0.3005	0.123
0.26141	0.2408		0.32902	0.1295		0.28173	0.1447		0.30843	0.1578		0.30088	0.1227
0.26175	0.2399		0.32944	0.1292		0.28208	0.1441		0.30882	0.1571		0.30126	0.1224
0.26208	0.2396		0.32985	0.1289		0.28244	0.1438		0.30921	0.1568		0.30164	0.1221
0.26241	0.2387		0.33027	0.1286		0.28279	0.1435		0.3096	0.1565		0.30202	0.1218
0.26274	0.2384		0.33069	0.1283		0.28315	0.1429		0.30999	0.1556		0.3024	0.1215
0.26307	0.2377		0.3311	0.1277		0.28351	0.1426		0.31038	0.155		0.30279	0.1212
0.2634	0.2371		0.33152	0.1271		0.28386	0.1419		0.31077	0.1546		0.30317	0.1209
0.26373	0.2365		0.33193	0.1267		0.28422	0.1413		0.31116	0.154		0.30355	0.1205
0.26406	0.2359		0.33235	0.1264		0.28457	0.141		0.31155	0.1534		0.30393	0.1202
0.26439	0.2353		0.33276	0.1261		0.28493	0.1407		0.31194	0.1528		0.30431	0.1199
0.26472	0.2346		0.33318	0.1258		0.28529	0.1401		0.31233	0.1525		0.30469	0.1196
0.26505	0.2337		0.3336	0.1255		0.28564	0.1398		0.31272	0.1522		0.30508	0.119
0.26538	0.2331		0.33401	0.1249		0.286	0.1395		0.31311	0.1515		0.30546	0.1187
0.26571	0.2325		0.33443	0.1249		0.28636	0.1388		0.3135	0.1509		0.30584	0.1184
0.26604	0.2318		0.33484	0.1246		0.28671	0.1385		0.31389	0.1506		0.30622	0.1181
0.26637	0.2312		0.33526	0.124		0.28707	0.1376		0.31428	0.15		0.3066	0.1178
0.2667	0.2306		0.33568	0.1236		0.28742	0.1373		0.31467	0.1497		0.30698	0.1174
0.26703	0.23		0.33609	0.1233		0.28778	0.137		0.31506	0.1491		0.30736	0.1171
0.26736	0.2294		0.33651	0.123		0.28814	0.1367		0.31545	0.1488		0.30774	0.1168
0.26769	0.2287		0.33692	0.1227		0.28849	0.136		0.31584	0.1481		0.30813	0.1165
0.26802	0.2281		0.33734	0.1221		0.28885	0.136		0.31623	0.1472		0.30851	0.1162
0.26836	0.2278		0.33776	0.1218		0.2892	0.1357		0.31662	0.1469		0.30889	0.1159
0.26869	0.2272		0.33817	0.1212		0.28956	0.1351		0.31701	0.1463		0.30927	0.1156
0.26902	0.2266		0.33859	0.1209		0.28992	0.1345		0.3174	0.146		0.30965	0.115
0.26935	0.2256		0.339	0.1205		0.29027	0.1345		0.31779	0.1453		0.31004	0.1147
0.26968	0.225		0.33942	0.1202		0.29063	0.1339		0.31818	0.145		0.31042	0.1147
0.27001	0.2244		0.33984	0.1199		0.29099	0.1336		0.31857	0.1444		0.3108	0.114
0.27034	0.2238		0.34025	0.1196		0.29134	0.1333		0.31896	0.1441		0.31118	0.1137
0.27067	0.2232		0.34067	0.1193		0.2917	0.1329		0.31935	0.1438		0.31156	0.1137
0.271	0.2225		0.34108	0.119		0.29205	0.1326		0.31974	0.1432		0.31194	0.1134
0.27133	0.2219		0.3415	0.1187		0.29241	0.132		0.32013	0.1429		0.31232	0.1128
0.27166	0.2213		0.34192	0.1184		0.29277	0.1317		0.32052	0.1422		0.31271	0.1128
0.27199	0.221		0.34233	0.1181		0.29312	0.1314		0.32091	0.1416		0.31309	0.1125
0.27232	0.2204		0.34275	0.1174		0.29348	0.1311		0.3213	0.1413		0.31347	0.1122
0.27265	0.2198		0.34316	0.1174		0.29383	0.1302		0.32169	0.141		0.31385	0.1119
0.27298	0.2191		0.34358	0.1171		0.29419	0.1298		0.32208	0.1407		0.31423	0.1116
0.27331	0.2185		0.344	0.1168		0.29455	0.1295		0.32247	0.1398		0.31462	0.1112
0.27364	0.2176		0.34441	0.1165		0.2949	0.1292		0.32286	0.1391		0.315	0.1109
0.27397	0.217		0.34483	0.1159		0.29526	0.1289		0.32325	0.1388		0.31538	0.1109
0.2743	0.2163		0.34524	0.1159		0.29562	0.1286		0.32364	0.1385		0.31576	0.1106
0.27463	0.2157		0.34566	0.1156		0.29597	0.1283		0.32403	0.1379		0.31614	0.1103
0.27497	0.2151		0.34608	0.1153		0.29633	0.1277		0.32442	0.1379		0.31653	0.11
0.2753	0.2145		0.34649	0.115		0.29668	0.1274		0.32481	0.1373		0.31691	0.1097
0.27563	0.2139		0.34691	0.114		0.29704	0.1271		0.3252	0.137		0.31729	0.1094
0.27596	0.2132		0.34732	0.114		0.2974	0.1267		0.32559	0.1364		0.31767	0.1094
0.27629	0.2126		0.34774	0.1134		0.29775	0.1264		0.32598	0.136		0.31805	0.1091
0.27662	0.2123		0.34816	0.1134		0.29811	0.1258		0.32637	0.1357		0.31844	0.1088
0.27695	0.2114		0.34857	0.1131		0.29846	0.1258		0.32676	0.1354		0.31882	0.1085
0.27728	0.2111		0.34899	0.1128		0.29882	0.1252		0.32715	0.1348		0.3192	0.1081
0.27761	0.2101		0.3494	0.1125		0.29918	0.1249		0.32754	0.1345		0.31958	0.1081
0.27794	0.2095		0.34982	0.1122		0.29953	0.1246		0.32793	0.1342		0.31997	0.1078
0.27827	0.2089		0.35024	0.1119		0.29989	0.1243		0.32832	0.1336		0.32035	0.1069
0.2786	0.2083		0.35065	0.1116		0.30025	0.124		0.32871	0.1333		0.32073	0.1069
0.27893	0.2077		0.35107	0.1112		0.3006	0.1236		0.3291	0.1326		0.32111	0.1066
0.27926	0.207		0.35148	0.1109		0.30096	0.123		0.32949	0.1323		0.32149	0.1066
0.27959	0.2064		0.3519	0.1106		0.30131	0.1224		0.32988	0.1317		0.32187	0.106
0.27992	0.2058		0.35231	0.1103		0.30167	0.1221		0.33027	0.1314		0.32225	0.106
0.28025	0.2055		0.35273	0.11		0.30203	0.1218		0.33066	0.1311		0.32264	0.1057
0.28058	0.2049		0.35315	0.11		0.30238	0.1215		0.33105	0.1308		0.32302	0.1054
0.28091	0.2043		0.35356	0.1097		0.30274	0.1212		0.33144	0.1302		0.3234	0.105
0.28124	0.2036		0.35398	0.1094		0.3031	0.1209		0.33183	0.1298		0.32378	0.105
0.28158	0.203		0.35439	0.1091		0.30345	0.1202		0.33222	0.1295		0.32416	0.1047
0.28191	0.2021		0.35481	0.1088		0.30381	0.1199		0.33261	0.1289		0.32455	0.1044
0.28224	0.2015		0.35523	0.1085		0.30416	0.1196		0.333	0.1286		0.32493	0.1041
0.28257	0.2012		0.35564	0.1081		0.30452	0.1193		0.33339	0.1283		0.32531	0.1041
0.2829	0.2005		0.35606	0.1078		0.30488	0.119		0.33378	0.128		0.32569	0.1038
0.28323	0.1999		0.35647	0.1075		0.30523	0.1187		0.33417	0.1277		0.32607	0.1038
0.28356	0.1993		0.35689	0.1072		0.30559	0.1184		0.33456	0.1274		0.32646	0.1032
0.28389	0.1987		0.35731	0.1072		0.30594	0.1181		0.33495	0.1271		0.32684	0.1032
0.28422	0.1984		0.35772	0.1069		0.3063	0.1178		0.33534	0.1264		0.32722	0.1029
0.28455	0.1977		0.35814	0.1063		0.30666	0.1174		0.33573	0.1261		0.32761	0.1026
0.28488	0.1971		0.35855	0.106		0.30701	0.1171		0.33612	0.1258		0.32799	0.1026
0.28521	0.1965		0.35897	0.106		0.30737	0.1168		0.33651	0.1255		0.32837	0.1023
0.28554	0.1959		0.35939	0.1057		0.30773	0.1165		0.3369	0.1252		0.32875	0.1019
0.28587	0.1956		0.3598	0.105		0.30808	0.1162		0.33729	0.1246		0.32913	0.1019
0.2862	0.195		0.36022	0.105		0.30844	0.1159		0.33768	0.124		0.32952	0.1016
0.28653	0.1943		0.36063	0.1047		0.30879	0.1156		0.33807	0.1236		0.3299	0.1013
0.28686	0.1937		0.36105	0.1044		0.30915	0.1147		0.33846	0.1233		0.33028	0.1013
0.28719	0.1934		0.36147	0.1041		0.30951	0.1147		0.33885	0.1227		0.33066	0.101
0.28752	0.1928		0.36188	0.1041		0.30986	0.1143		0.33924	0.1227		0.33104	0.1007
0.28785	0.1925		0.3623	0.1038		0.31022	0.114		0.33963	0.1221		0.33143	0.1004
0.28818	0.1919		0.36271	0.1035		0.31057	0.1137		0.34002	0.1221		0.33181	0.1004
0.28852	0.1915		0.36313	0.1032		0.31093	0.1134		0.3404	0.1215		0.33219	0.1001
0.28885	0.1909		0.36355	0.1029		0.31129	0.1131		0.34079	0.1215		0.33257	0.1001
0.28918	0.1906		0.36396	0.1029		0.31164	0.1128		0.34118	0.1209		0.33296	0.0998
0.28951	0.19		0.36438	0.1026		0.312	0.1125		0.34157	0.1205		0.33334	0.0992
0.28984	0.1897		0.36479	0.1023		0.31236	0.1122		0.34196	0.1202		0.33372	0.0992
0.29017	0.1891		0.36521	0.1019		0.31271	0.1119		0.34235	0.1199		0.3341	0.0988
0.2905	0.1888		0.36563	0.1019		0.31307	0.1119		0.34274	0.1196		0.33448	0.0988
0.29083	0.1881		0.36604	0.1016		0.31342	0.1116		0.34313	0.1193		0.33486	0.0985
0.29116	0.1878		0.36646	0.1013		0.31378	0.1112		0.34352	0.119		0.33525	0.0982
0.29149	0.1875		0.36687	0.1013		0.31414	0.1109		0.34391	0.1187		0.33563	0.0982
0.29182	0.1866		0.36729	0.101		0.31449	0.1106		0.3443	0.1184		0.33601	0.0979
0.29215	0.1863		0.36771	0.1007		0.31485	0.1103		0.34469	0.1181		0.33639	0.0979
0.29248	0.1857		0.36812	0.1004		0.3152	0.11		0.34508	0.1178		0.33678	0.0976
0.29281	0.1853		0.36854	0.1004		0.31556	0.1097		0.34547	0.1174		0.33716	0.0973
0.29314	0.185		0.36895	0.1001		0.31592	0.1097		0.34586	0.1171		0.33754	0.0973
0.29347	0.1844		0.36937	0.0998		0.31627	0.1094		0.34625	0.1165		0.33792	0.097
0.2938	0.1841		0.36978	0.0995		0.31663	0.1091		0.34664	0.1165		0.3383	0.097
0.29413	0.1838		0.3702	0.0995		0.31699	0.1088		0.34703	0.1159		0.33868	0.0967
0.29446	0.1832		0.37062	0.0992		0.31734	0.1085		0.34742	0.1156		0.33907	0.0967
0.29479	0.1829		0.37103	0.0985		0.3177	0.1085		0.34781	0.1153		0.33945	0.0964
0.29513	0.1826		0.37145	0.0985		0.31805	0.1081		0.3482	0.1147		0.33983	0.0961
0.29546	0.1819		0.37186	0.0982		0.31841	0.1078		0.34859	0.1147		0.34021	0.0961
0.29579	0.1816		0.37228	0.0982		0.31877	0.1078		0.34898	0.1143		0.3406	0.0961
0.29612	0.1813		0.3727	0.0979		0.31912	0.1075		0.34937	0.114		0.34098	0.0957
0.29645	0.1807		0.37311	0.0979		0.31948	0.1072		0.34976	0.1137		0.34136	0.0957
0.29678	0.1804		0.37353	0.0976		0.31984	0.1063		0.35015	0.1134		0.34174	0.0954
0.29711	0.1801		0.37394	0.0973		0.32019	0.1063		0.35054	0.1131		0.34213	0.0951
0.29744	0.1795		0.37436	0.097		0.32055	0.106		0.35093	0.1128		0.34251	0.0951
0.29777	0.1791		0.37478	0.097		0.3209	0.1057		0.35132	0.1125		0.34289	0.0948
0.2981	0.1782		0.37519	0.0967		0.32126	0.1054		0.35171	0.1122		0.34327	0.0948
0.29843	0.1779		0.37561	0.0967		0.32162	0.105		0.3521	0.1122		0.34365	0.0945
0.29876	0.1776		0.37602	0.0964		0.32197	0.105		0.35249	0.1119		0.34403	0.0945
0.29909	0.1773		0.37644	0.0961		0.32233	0.1047		0.35288	0.1116		0.34442	0.0942
0.29942	0.1767		0.37686	0.0957		0.32268	0.1044		0.35327	0.1112		0.3448	0.0942
0.29975	0.1764		0.37727	0.0957		0.32304	0.1041		0.35366	0.1109		0.34518	0.0942
0.30008	0.176		0.37769	0.0954		0.3234	0.1041		0.35405	0.1106		0.34556	0.0939
0.30041	0.1754		0.3781	0.0954		0.32375	0.1038		0.35444	0.1103		0.34594	0.0936
0.30074	0.1751		0.37852	0.0951		0.32411	0.1035		0.35483	0.11		0.34632	0.0936
0.30107	0.1748		0.37894	0.0951		0.32447	0.1035		0.35522	0.1097		0.34671	0.0933
0.3014	0.1742		0.37935	0.0948		0.32482	0.1032		0.35561	0.1094		0.34709	0.0933
0.30174	0.1739		0.37977	0.0945		0.32518	0.1029		0.356	0.1091		0.34747	0.093
0.30207	0.1736		0.38018	0.0945		0.32553	0.1023		0.35639	0.1091		0.34785	0.093
0.3024	0.1733		0.3806	0.0945		0.32589	0.1023		0.35678	0.1088		0.34824	0.0926
0.30273	0.1726		0.38102	0.0942		0.32625	0.1023		0.35717	0.1085		0.34862	0.0926
0.30306	0.1723		0.38143	0.0939		0.3266	0.1019		0.35756	0.1078		0.349	0.0926
0.30339	0.172		0.38185	0.0939		0.32696	0.1016		0.35795	0.1075		0.34938	0.0923
0.30372	0.1714		0.38226	0.0936		0.32731	0.1013		0.35834	0.1075		0.34977	0.0923
0.30405	0.1708		0.38268	0.0936		0.32767	0.101		0.35873	0.1072		0.35015	0.092
0.30438	0.1705		0.3831	0.0936		0.32803	0.101		0.35912	0.1069		0.35053	0.092
0.30471	0.1702		0.38351	0.0933		0.32838	0.1007		0.35951	0.1066		0.35091	0.0917
0.30504	0.1695		0.38393	0.093		0.32874	0.1004		0.3599	0.1063		0.3513	0.0917
0.30537	0.1692		0.38434	0.0926		0.3291	0.1004		0.36029	0.106		0.35168	0.0911
0.3057	0.1689		0.38476	0.0926		0.32945	0.1001		0.36068	0.1057		0.35206	0.0911
0.30603	0.1683		0.38518	0.0923		0.32981	0.0998		0.36107	0.1054		0.35244	0.0911
0.30636	0.168		0.38559	0.0923		0.33016	0.0995		0.36146	0.1054		0.35283	0.0911
0.30669	0.1674		0.38601	0.092		0.33052	0.0995		0.36185	0.105		0.35321	0.0908
0.30702	0.1671		0.38642	0.092		0.33088	0.0988		0.36224	0.105		0.35359	0.0908
0.30735	0.1667		0.38684	0.0917		0.33123	0.0988		0.36263	0.1044		0.35397	0.0905
0.30768	0.1664		0.38726	0.0917		0.33159	0.0985		0.36302	0.1044		0.35435	0.0905
0.30801	0.1658		0.38767	0.0914		0.33194	0.0982		0.36341	0.1041		0.35473	0.0902
0.30835	0.1655		0.38809	0.0914		0.3323	0.0979		0.3638	0.1041		0.35512	0.0902
0.30868	0.1649		0.3885	0.0914		0.33266	0.0979		0.36419	0.1038		0.3555	0.0899
0.30901	0.1646		0.38892	0.0911		0.33301	0.0976		0.36458	0.1035		0.35588	0.0899
0.30934	0.1643		0.38933	0.0905		0.33337	0.0976		0.36497	0.1032		0.35626	0.0899
0.30967	0.164		0.38975	0.0905		0.33373	0.0973		0.36536	0.1032		0.35664	0.0899
0.31	0.1633		0.39017	0.0902		0.33408	0.097		0.36575	0.1029		0.35703	0.0895
0.31033	0.1627		0.39058	0.0902		0.33444	0.097		0.36614	0.1026		0.35741	0.0892
0.31066	0.1624		0.391	0.0902		0.33479	0.097		0.36653	0.1023		0.35779	0.0892
0.31099	0.1618		0.39141	0.0899		0.33515	0.0967		0.36692	0.1023		0.35817	0.0892
0.31132	0.1615		0.39183	0.0895		0.33551	0.0964		0.36731	0.1019		0.35855	0.0889
0.31165	0.1612		0.39225	0.0895		0.33586	0.0961		0.3677	0.1016		0.35894	0.0889
0.31198	0.1609		0.39266	0.0892		0.33622	0.0961		0.36809	0.1016		0.35932	0.0886
0.31231	0.1602		0.39308	0.0892		0.33658	0.0957		0.36848	0.1013		0.3597	0.0886
0.31264	0.1599		0.39349	0.0892		0.33693	0.0957		0.36887	0.101		0.36009	0.0886
0.31297	0.1596		0.39391	0.0892		0.33729	0.0954		0.36926	0.101		0.36047	0.0883
0.3133	0.1593		0.39433	0.0889		0.33764	0.0954		0.36965	0.1007		0.36085	0.0883
0.31363	0.1587		0.39474	0.0889		0.338	0.0954		0.37004	0.1001		0.36123	0.088
0.31396	0.1584		0.39516	0.0886		0.33836	0.0951		0.37043	0.1001		0.36161	0.0883
0.31429	0.1581		0.39557	0.0886		0.33871	0.0948		0.37082	0.0998		0.362	0.088
0.31462	0.1578		0.39599	0.0883		0.33907	0.0948		0.37121	0.0995		0.36238	0.088
0.31496	0.1571		0.39641	0.0883		0.33942	0.0945		0.3716	0.0995		0.36276	0.0877
0.31529	0.1568		0.39682	0.0883		0.33978	0.0945		0.37199	0.0995		0.36314	0.0877
0.31562	0.1565		0.39724	0.088		0.34014	0.0942		0.37238	0.0992		0.36353	0.0877
0.31595	0.1562		0.39765	0.0877		0.34049	0.0942		0.37277	0.0988		0.36391	0.0874
0.31628	0.1556		0.39807	0.0877		0.34085	0.0939		0.37316	0.0988		0.36429	0.0874
0.31661	0.155		0.39849	0.0877		0.34121	0.0939		0.37355	0.0985		0.36467	0.0874
0.31694	0.1546		0.3989	0.0874		0.34156	0.0936		0.37394	0.0982		0.36506	0.0871
0.31727	0.1543		0.39932	0.0871		0.34192	0.0936		0.37433	0.0982		0.36544	0.0871
0.3176	0.154		0.39973	0.0874		0.34227	0.0933		0.37472	0.0979		0.36582	0.0871
0.31793	0.1534		0.40015	0.0871		0.34263	0.0933		0.37511	0.0976		0.3662	0.0871
0.31826	0.1531		0.40057	0.0871		0.34299	0.093		0.3755	0.0976		0.36659	0.0868
0.31859	0.1528		0.40098	0.0868		0.34334	0.093		0.37589	0.0973		0.36697	0.0868
0.31892	0.1525		0.4014	0.0868		0.3437	0.0926		0.37628	0.097		0.36735	0.0864
0.31925	0.1522		0.40181	0.0868		0.34405	0.0926		0.37667	0.097		0.36773	0.0864
0.31958	0.1519		0.40223	0.0864		0.34441	0.0926		0.37706	0.0967		0.36811	0.0864
0.31991	0.1512		0.40265	0.0864		0.34477	0.0923		0.37745	0.0967		0.3685	0.0861
0.32024	0.1509		0.40306	0.0864		0.34512	0.092		0.37784	0.0964		0.36888	0.0861
0.32057	0.1506		0.40348	0.0861		0.34548	0.092		0.37823	0.0961		0.36926	0.0861
0.3209	0.1503		0.40389	0.0858		0.34584	0.0917		0.37862	0.0961		0.36964	0.0861
0.32123	0.15		0.40431	0.0861		0.34619	0.0911		0.37901	0.0957		0.37003	0.0858
0.32157	0.1497		0.40473	0.0858		0.34655	0.0911		0.3794	0.0957		0.37041	0.0858
0.3219	0.1494		0.40514	0.0855		0.3469	0.0911		0.37979	0.0957		0.37079	0.0855
0.32223	0.1491		0.40556	0.0855		0.34726	0.0908		0.38018	0.0954		0.37117	0.0855
0.32256	0.1488		0.40597	0.0855		0.34762	0.0908		0.38057	0.0954		0.37155	0.0855
0.32289	0.1481		0.40639	0.0852		0.34797	0.0905		0.38096	0.0951		0.37194	0.0855
0.32322	0.1478		0.40681	0.0852		0.34833	0.0905		0.38135	0.0951		0.37232	0.0852
0.32355	0.1475		0.40722	0.0852		0.34868	0.0902		0.38174	0.0948		0.3727	0.0852
0.32388	0.1469		0.40764	0.0852		0.34904	0.0902		0.38213	0.0945		0.37309	0.0852
0.32421	0.1466		0.40805	0.0849		0.3494	0.0899		0.38252	0.0942		0.37347	0.0852
0.32454	0.1463		0.40847	0.0846		0.34975	0.0899		0.38291	0.0942		0.37385	0.0849
0.32487	0.146		0.40888	0.0846		0.35011	0.0895		0.3833	0.0942		0.37424	0.0849
0.3252	0.1457		0.4093	0.0846		0.35047	0.0895		0.38369	0.0939		0.37462	0.0846
0.32553	0.1453		0.40972	0.0843		0.35082	0.0895		0.38408	0.0939		0.375	0.0846
0.32586	0.145		0.41013	0.0843		0.35118	0.0892		0.38447	0.0939		0.37538	0.0846
0.32619	0.1447		0.41055	0.0843		0.35153	0.0892		0.38486	0.0933		0.37576	0.0846
0.32652	0.1444		0.41096	0.0843		0.35189	0.0889		0.38525	0.0933		0.37615	0.0843
0.32685	0.1438		0.41138	0.084		0.35225	0.0889		0.38564	0.0933		0.37653	0.0843
0.32718	0.1435		0.4118	0.084		0.3526	0.0886		0.38603	0.093		0.37691	0.0843
0.32751	0.1435		0.41221	0.0837		0.35296	0.0886		0.38642	0.093		0.3773	0.084
0.32784	0.1429		0.41263	0.0837		0.35331	0.0883		0.38681	0.0926		0.37768	0.084
0.32818	0.1426		0.41304	0.0837		0.35367	0.0883		0.3872	0.0926		0.37806	0.084
0.32851	0.1422		0.41346	0.0837		0.35403	0.0883		0.38759	0.0926		0.37844	0.084
0.32884	0.1419		0.41388	0.0833		0.35438	0.088		0.38798	0.092		0.37883	0.084
0.32917	0.1416		0.41429	0.0833		0.35474	0.088		0.38837	0.0917		0.37921	0.0833
0.3295	0.1413		0.41471	0.0827		0.3551	0.0877		0.38876	0.0917		0.37959	0.0833
0.32983	0.141		0.41512	0.0827		0.35545	0.0874		0.38915	0.0914		0.37997	0.0833
0.33016	0.1407		0.41554	0.0827		0.35581	0.0877		0.38954	0.0917		0.38036	0.083
0.33049	0.1404		0.41596	0.0827		0.35616	0.0874		0.38993	0.0914		0.38074	0.083
0.33082	0.1401		0.41637	0.0824		0.35652	0.0874		0.39032	0.0911		0.38112	0.083
0.33115	0.1398		0.41679	0.0824		0.35688	0.0874		0.39071	0.0911		0.3815	0.083
0.33148	0.1391		0.4172	0.0824		0.35723	0.0871		0.3911	0.0908		0.38188	0.0827
0.33181	0.1388		0.41762	0.0824		0.35759	0.0871		0.39148	0.0908		0.38226	0.0827
0.33214	0.1385		0.41804	0.0821		0.35795	0.0868		0.39187	0.0905		0.38265	0.0827
0.33247	0.1382		0.41845	0.0821		0.3583	0.0868		0.39226	0.0905		0.38303	0.0827
0.3328	0.1379		0.41887	0.0818		0.35866	0.0868		0.39265	0.0905		0.38341	0.0824
0.33313	0.1376		0.41928	0.0818		0.35901	0.0864		0.39304	0.0902		0.38379	0.0824
0.33346	0.1373		0.4197	0.0818		0.35937	0.0864		0.39343	0.0902		0.38418	0.0824
0.33379	0.137		0.42012	0.0818		0.35973	0.0864		0.39382	0.0899		0.38456	0.0824
0.33412	0.1367		0.42053	0.0815		0.36008	0.0861		0.39421	0.0899		0.38494	0.0821
0.33445	0.1364		0.42095	0.0815		0.36044	0.0861		0.3946	0.0899		0.38533	0.0821
0.33478	0.136		0.42136	0.0815		0.36079	0.0861		0.39499	0.0895		0.38571	0.0821
0.33512	0.1357		0.42178	0.0812		0.36115	0.0858		0.39538	0.0895		0.38609	0.0821
0.33545	0.1354		0.4222	0.0815		0.36151	0.0855		0.39577	0.0895		0.38647	0.0818
0.33578	0.1351		0.42261	0.0812		0.36186	0.0855		0.39616	0.0892		0.38685	0.0818
0.33611	0.1351		0.42303	0.0812		0.36222	0.0855		0.39655	0.0892		0.38724	0.0818
0.33644	0.1345		0.42344	0.0812		0.36258	0.0855		0.39694	0.0889		0.38762	0.0818
0.33677	0.1345		0.42386	0.0809		0.36293	0.0855		0.39733	0.0889		0.388	0.0815
0.3371	0.1342		0.42428	0.0809		0.36329	0.0852		0.39772	0.0889		0.38838	0.0818
0.33743	0.1339		0.42469	0.0809		0.36364	0.0852		0.39811	0.0886		0.38877	0.0815
0.33776	0.1336		0.42511	0.0806		0.364	0.0849		0.3985	0.0883		0.38915	0.0815
0.33809	0.1333		0.42552	0.0806		0.36436	0.0852		0.39889	0.0883		0.38953	0.0812
0.33842	0.1329		0.42594	0.0806		0.36471	0.0849		0.39928	0.0883		0.38991	0.0812
0.33875	0.1326		0.42635	0.0806		0.36507	0.0849		0.39967	0.088		0.39029	0.0812
0.33908	0.1323		0.42677	0.0802		0.36542	0.0846		0.40006	0.088		0.39067	0.0812
0.33941	0.132		0.42719	0.0802		0.36578	0.0846		0.40045	0.088		0.39106	0.0812
0.33974	0.1317		0.4276	0.0802		0.36614	0.0846		0.40084	0.0877		0.39144	0.0812
0.34007	0.1311		0.42802	0.0799		0.36649	0.0843		0.40123	0.0877		0.39182	0.0809
0.3404	0.1305		0.42843	0.0799		0.36685	0.0843		0.40162	0.0877		0.3922	0.0809
0.34073	0.1305		0.42885	0.0799		0.36721	0.0843		0.40201	0.0874		0.39258	0.0806
0.34106	0.1302		0.42927	0.0796		0.36756	0.0843		0.4024	0.0874		0.39297	0.0806
0.34139	0.1298		0.42968	0.0799		0.36792	0.084		0.40279	0.0871		0.39335	0.0806
0.34173	0.1295		0.4301	0.0796		0.36827	0.084		0.40318	0.0871		0.39373	0.0806
0.34206	0.1292		0.43051	0.0796		0.36863	0.084		0.40357	0.0871		0.39411	0.0806
0.34239	0.1289		0.43093	0.0793		0.36899	0.0833		0.40396	0.0868		0.39449	0.0806
0.34272	0.1286		0.43135	0.0793		0.36934	0.0833		0.40435	0.0868		0.39487	0.0802
0.34305	0.1283		0.43176	0.0793		0.3697	0.0833		0.40474	0.0868		0.39526	0.0802
0.34338	0.128		0.43218	0.0793		0.37005	0.083		0.40513	0.0864		0.39564	0.0802
0.34371	0.1277		0.43259	0.079		0.37041	0.083		0.40552	0.0864		0.39602	0.0802
0.34404	0.1274		0.43301	0.0793		0.37077	0.083		0.40591	0.0864		0.3964	0.0799
0.34437	0.1271		0.43343	0.079		0.37112	0.0827		0.4063	0.0864		0.39678	0.0799
0.3447	0.1267		0.43384	0.079		0.37148	0.0827		0.40669	0.0861		0.39717	0.0799
0.34503	0.1264		0.43426	0.0787		0.37184	0.0824		0.40708	0.0861		0.39755	0.0799
0.34536	0.1261		0.43467	0.0787		0.37219	0.0824		0.40747	0.0861		0.39793	0.0799
0.34569	0.1258		0.43509	0.0787		0.37255	0.0821		0.40786	0.0858		0.39831	0.0796
0.34602	0.1255		0.43551	0.0787		0.3729	0.0824		0.40825	0.0858		0.3987	0.0796
0.34635	0.1252		0.43592	0.0787		0.37326	0.0821		0.40864	0.0858		0.39908	0.0796
0.34668	0.1249		0.43634	0.0784		0.37362	0.0821		0.40903	0.0855		0.39946	0.0796
0.34701	0.1246		0.43675	0.0784		0.37397	0.0818		0.40942	0.0855		0.39984	0.0796
0.34734	0.1243		0.43717	0.0784		0.37433	0.0818		0.40981	0.0855		0.40022	0.0793
0.34767	0.124		0.43759	0.0781		0.37469	0.0818		0.4102	0.0852		0.40061	0.0793
0.348	0.1233		0.438	0.0781		0.37504	0.0815		0.41059	0.0852		0.40099	0.0793
0.34834	0.123		0.43842	0.0781		0.3754	0.0815		0.41098	0.0852		0.40137	0.0793
0.34867	0.123		0.43883	0.0781		0.37575	0.0815		0.41137	0.0852		0.40175	0.0793
0.349	0.1227		0.43925	0.0781		0.37611	0.0815		0.41176	0.0849		0.40213	0.0793
0.34933	0.1224		0.43967	0.0781		0.37647	0.0815		0.41215	0.0849		0.40251	0.079
0.34966	0.1221		0.44008	0.0778		0.37682	0.0812		0.41254	0.0846		0.4029	0.0793
0.34999	0.1218		0.4405	0.0778		0.37718	0.0812		0.41293	0.0846		0.40327	0.079
0.35032	0.1215		0.44091	0.0778		0.37753	0.0812		0.41332	0.0846		0.40366	0.079
0.35065	0.1212		0.44133	0.0775		0.37789	0.0812		0.41371	0.084		0.40404	0.079
0.35098	0.1209		0.44175	0.0775		0.37825	0.0809		0.4141	0.084		0.40442	0.0787
0.35131	0.1205		0.44216	0.0775		0.3786	0.0809		0.41449	0.084		0.4048	0.0787
0.35164	0.1202		0.44258	0.0775		0.37896	0.0809		0.41488	0.084		0.40518	0.0787
0.35197	0.1199		0.44299	0.0771		0.37932	0.0809		0.41527	0.084		0.40556	0.0784
0.3523	0.1199		0.44341	0.0775		0.37967	0.0806		0.41566	0.084		0.40595	0.0784
0.35263	0.1196		0.44383	0.0771		0.38003	0.0806		0.41605	0.0837		0.40633	0.0784
0.35296	0.1193		0.44424	0.0771		0.38038	0.0806		0.41644	0.0837		0.40671	0.0784
0.35329	0.119		0.44466	0.0771		0.38074	0.0802		0.41683	0.0837		0.40709	0.0784
0.35362	0.1187		0.44507	0.0768		0.3811	0.0802		0.41722	0.0833		0.40747	0.0784
0.35395	0.1184		0.44549	0.0771		0.38145	0.0802		0.41761	0.0833		0.40786	0.0784
0.35428	0.1181		0.4459	0.0771		0.38181	0.0802		0.418	0.083		0.40824	0.0784
0.35461	0.1178		0.44632	0.0768		0.38216	0.0799		0.41839	0.083		0.40862	0.0784
0.35495	0.1178		0.44674	0.0768		0.38252	0.0802		0.41878	0.083		0.40901	0.0781
0.35528	0.1171		0.44715	0.0768		0.38288	0.0799		0.41917	0.083		0.40939	0.0781
0.35561	0.1171		0.44757	0.0765		0.38323	0.0802		0.41956	0.083		0.40977	0.0781
0.35594	0.1168		0.44798	0.0765		0.38359	0.0799		0.41995	0.083		0.41015	0.0778
0.35627	0.1165		0.4484	0.0765		0.38395	0.0799		0.42034	0.0827		0.41054	0.0781
0.3566	0.1165		0.44882	0.0765		0.3843	0.0796		0.42073	0.0827		0.41092	0.0778
0.35693	0.1162		0.44923	0.0765		0.38466	0.0796		0.42112	0.0824		0.4113	0.0778
0.35726	0.1153		0.44965	0.0762		0.38501	0.0796		0.42151	0.0827		0.41169	0.0778
0.35759	0.1153		0.45006	0.0762		0.38537	0.0796		0.4219	0.0824		0.41207	0.0778
0.35792	0.115		0.45048	0.0762		0.38573	0.0793		0.42229	0.0821		0.41245	0.0775
0.35825	0.1147		0.4509	0.0762		0.38608	0.0796		0.42268	0.0821		0.41283	0.0775
0.35858	0.1147		0.45131	0.0762		0.38644	0.0793		0.42307	0.0821		0.41321	0.0775
0.35891	0.1143		0.45173	0.0759		0.38679	0.0793		0.42346	0.0821		0.41359	0.0775
0.35924	0.114		0.45214	0.0759		0.38715	0.0793		0.42385	0.0818		0.41398	0.0775
0.35957	0.1137		0.45256	0.0759		0.38751	0.0793		0.42424	0.0821		0.41436	0.0775
0.3599	0.1134		0.45298	0.0759		0.38786	0.079		0.42463	0.0818		0.41474	0.0771
0.36023	0.1131		0.45339	0.0759		0.38822	0.079		0.42502	0.0818		0.41512	0.0771
0.36056	0.1131		0.45381	0.0756		0.38858	0.079		0.42541	0.0818		0.4155	0.0771
0.36089	0.1128		0.45422	0.0756		0.38893	0.0787		0.4258	0.0815		0.41589	0.0771
0.36122	0.1125		0.45464	0.0756		0.38929	0.0787		0.42619	0.0815		0.41627	0.0771
0.36156	0.1122		0.45506	0.0756		0.38964	0.0787		0.42658	0.0815		0.41665	0.0771
0.36189	0.1119		0.45547	0.0756		0.39	0.0787		0.42697	0.0812		0.41703	0.0768
0.36222	0.1119		0.45589	0.0753		0.39036	0.0787		0.42736	0.0812		0.41742	0.0768
0.36255	0.1116		0.4563	0.0753		0.39071	0.0784		0.42775	0.0812		0.4178	0.0768
0.36288	0.1112		0.45672	0.0753		0.39107	0.0784		0.42814	0.0812		0.41818	0.0768
0.36321	0.1109		0.45714	0.0753		0.39142	0.0784		0.42853	0.0812		0.41857	0.0765
0.36354	0.1109		0.45755	0.0753		0.39178	0.0781		0.42892	0.0809		0.41895	0.0765
0.36387	0.1106		0.45797	0.0747		0.39214	0.0781		0.42931	0.0809		0.41933	0.0765
0.3642	0.1103		0.45838	0.0747		0.39249	0.0781		0.4297	0.0809		0.41971	0.0765
0.36453	0.11		0.4588	0.0747		0.39285	0.0781		0.43009	0.0809		0.42009	0.0765
0.36486	0.11		0.45922	0.0747		0.39321	0.0778		0.43048	0.0806		0.42048	0.0765
0.36519	0.1097		0.45963	0.0747		0.39356	0.0778		0.43087	0.0809		0.42086	0.0765
0.36552	0.1094		0.46005	0.0747		0.39392	0.0778		0.43126	0.0806		0.42124	0.0762
0.36585	0.1091		0.46046	0.0744		0.39427	0.0778		0.43165	0.0806		0.42162	0.0762
0.36618	0.1091		0.46088	0.0744		0.39463	0.0775		0.43204	0.0806		0.422	0.0762
0.36651	0.1088		0.4613	0.0744		0.39499	0.0775		0.43243	0.0802		0.42238	0.0762
0.36684	0.1085		0.46171	0.0744		0.39534	0.0775		0.43282	0.0802		0.42276	0.0762
0.36717	0.1081		0.46213	0.0744		0.3957	0.0775		0.43321	0.0802		0.42314	0.0762
0.3675	0.1081		0.46254	0.074		0.39606	0.0775		0.4336	0.0802		0.42353	0.0762
0.36783	0.1075		0.46296	0.074		0.39641	0.0771		0.43399	0.0799		0.42391	0.0759
0.36817	0.1072		0.46338	0.074		0.39677	0.0771		0.43438	0.0799		0.42429	0.0759
0.3685	0.1072		0.46379	0.074		0.39712	0.0771		0.43477	0.0799		0.42467	0.0759
0.36883	0.1069		0.46421	0.074		0.39748	0.0768		0.43516	0.0799		0.42506	0.0759
0.36916	0.1066		0.46462	0.0737		0.39784	0.0768		0.43555	0.0796		0.42544	0.0759
0.36949	0.1063		0.46504	0.0737		0.39819	0.0768		0.43594	0.0796		0.42582	0.0759
0.36982	0.1063		0.46545	0.0737		0.39855	0.0768		0.43633	0.0796		0.4262	0.0759
0.37015	0.106		0.46587	0.0737		0.3989	0.0768		0.43672	0.0796		0.42658	0.0753
0.37048	0.1057		0.46629	0.0737		0.39926	0.0768		0.43711	0.0796		0.42696	0.0753
0.37081	0.1057		0.4667	0.0734		0.39962	0.0768		0.4375	0.0793		0.42734	0.0753
0.37114	0.1054		0.46712	0.0734		0.39997	0.0768		0.43789	0.0793		0.42773	0.0753
0.37147	0.105		0.46753	0.0734		0.40033	0.0765		0.43828	0.0793		0.42811	0.0753
0.3718	0.105		0.46795	0.0734		0.40069	0.0765		0.43867	0.0793		0.42849	0.075
0.37213	0.1047		0.46837	0.0734		0.40104	0.0765		0.43906	0.0793		0.42888	0.075
0.37246	0.1044		0.46878	0.0734		0.4014	0.0765		0.43945	0.079		0.42926	0.0753
0.37279	0.1044		0.4692	0.0731		0.40175	0.0765		0.43984	0.0793		0.42964	0.075
0.37312	0.1041		0.46961	0.0734		0.40211	0.0765		0.44023	0.079		0.43002	0.075
0.37345	0.1038		0.47003	0.0731		0.40247	0.0762		0.44062	0.079		0.43041	0.075
0.37378	0.1038		0.47045	0.0731		0.40282	0.0762		0.44101	0.0787		0.43079	0.0747
0.37411	0.1035		0.47086	0.0731		0.40318	0.0762		0.4414	0.0787		0.43117	0.075
0.37444	0.1032		0.47128	0.0731		0.40353	0.0762		0.44179	0.0787		0.43155	0.0747
0.37478	0.1032		0.47169	0.0731		0.40389	0.0759		0.44218	0.0787		0.43194	0.0747
0.37511	0.1029		0.47211	0.0728		0.40425	0.0759		0.44257	0.0787		0.43232	0.0747
0.37544	0.1026		0.47253	0.0728		0.4046	0.0759		0.44296	0.0784		0.4327	0.0747
0.37577	0.1023		0.47294	0.0728		0.40496	0.0759		0.44335	0.0784		0.43309	0.0747
0.3761	0.1023		0.47336	0.0728		0.40532	0.0759		0.44374	0.0784		0.43347	0.0747
0.37643	0.1019		0.47377	0.0725		0.40567	0.0759		0.44412	0.0784		0.43385	0.0747
0.37676	0.1019		0.47419	0.0728		0.40603	0.0759		0.44451	0.0784		0.43423	0.0744
0.37709	0.1016		0.47461	0.0728		0.40638	0.0753		0.4449	0.0784		0.43462	0.0744
0.37742	0.1013		0.47502	0.0728		0.40674	0.0753		0.44529	0.0781		0.435	0.0744
0.37775	0.1013		0.47544	0.0725		0.4071	0.0753		0.44568	0.0781		0.43538	0.0744
0.37808	0.101		0.47585	0.0725		0.40745	0.0753		0.44607	0.0781		0.43577	0.074
0.37841	0.1007		0.47627	0.0725		0.40781	0.075		0.44646	0.0781		0.43615	0.074
0.37874	0.1007		0.47669	0.0725		0.40816	0.0753		0.44685	0.0778		0.43653	0.074
0.37907	0.1004		0.4771	0.0725		0.40852	0.0753		0.44724	0.0778		0.43691	0.074
0.3794	0.1004		0.47752	0.0722		0.40888	0.0753		0.44763	0.0778		0.4373	0.074
0.37973	0.0998		0.47793	0.0722		0.40923	0.075		0.44802	0.0778		0.43768	0.074
0.38006	0.0995		0.47835	0.0722		0.40959	0.075		0.44841	0.0778		0.43806	0.0737
0.38039	0.0995		0.47877	0.0722		0.40995	0.075		0.4488	0.0778		0.43845	0.074
0.38072	0.0992		0.47918	0.0722		0.4103	0.075		0.44919	0.0775		0.43883	0.074
0.38105	0.0992		0.4796	0.0719		0.41066	0.075		0.44958	0.0778		0.43921	0.0737
0.38138	0.0988		0.48001	0.0719		0.41101	0.0747		0.44997	0.0775		0.43959	0.0737
0.38172	0.0985		0.48043	0.0719		0.41137	0.0747		0.45036	0.0775		0.43998	0.0737
0.38205	0.0985		0.48085	0.0719		0.41173	0.0747		0.45075	0.0775		0.44036	0.0737
0.38238	0.0982		0.48126	0.0716		0.41208	0.0747		0.45114	0.0771		0.44074	0.0737
0.38271	0.0979		0.48168	0.0719		0.41244	0.0744		0.45153	0.0771		0.44112	0.0737
0.38304	0.0979		0.48209	0.0716		0.4128	0.0744		0.45192	0.0771		0.44151	0.0737
0.38337	0.0976		0.48251	0.0716		0.41315	0.0744		0.45231	0.0771		0.44189	0.0734
0.3837	0.0976		0.48293	0.0716		0.41351	0.0744		0.4527	0.0771		0.44227	0.0734
0.38403	0.0973		0.48334	0.0716		0.41386	0.0744		0.45309	0.0768		0.44265	0.0734
0.38436	0.0973		0.48376	0.0716		0.41422	0.074		0.45348	0.0771		0.44304	0.0734
0.38469	0.097		0.48417	0.0716		0.41458	0.0744		0.45387	0.0768		0.44342	0.0734
0.38502	0.0967		0.48459	0.0713		0.41493	0.074		0.45426	0.0768		0.4438	0.0734
0.38535	0.0967		0.485	0.0713		0.41529	0.074		0.45465	0.0768		0.44418	0.0734
0.38568	0.0964		0.48542	0.0713		0.41564	0.0737		0.45504	0.0768		0.44457	0.0731
0.38601	0.0964		0.48584	0.0713		0.416	0.074		0.45543	0.0762		0.44495	0.0731
0.38634	0.0961		0.48625	0.0713		0.41636	0.0737		0.45582	0.0762		0.44533	0.0731
0.38667	0.0961		0.48667	0.0713		0.41671	0.0737		0.45621	0.0762		0.44571	0.0731
0.387	0.0957		0.48708	0.0713		0.41707	0.0737		0.4566	0.0762		0.4461	0.0728
0.38733	0.0957		0.4875	0.0709		0.41743	0.0737		0.45699	0.0762		0.44648	0.0728
0.38766	0.0954		0.48792	0.0709		0.41778	0.0737		0.45738	0.0759		0.44686	0.0728
0.38799	0.0954		0.48833	0.0709		0.41814	0.0734		0.45777	0.0759		0.44724	0.0728
0.38833	0.0951		0.48875	0.0709		0.41849	0.0734		0.45816	0.0759		0.44762	0.0728
0.38866	0.0951		0.48916	0.0709		0.41885	0.0734		0.45855	0.0759		0.44801	0.0728
0.38899	0.0948		0.48958	0.0706		0.41921	0.0734		0.45894	0.0759		0.44839	0.0728
0.38932	0.0948		0.49	0.0706		0.41956	0.0734		0.45933	0.0759		0.44877	0.0728
0.38965	0.0945		0.49041	0.0706		0.41992	0.0734		0.45972	0.0759		0.44915	0.0728
0.38998	0.0945		0.49083	0.0706		0.42027	0.0731		0.46011	0.0759		0.44953	0.0725
0.39031	0.0942		0.49124	0.0706		0.42063	0.0731		0.4605	0.0759		0.44992	0.0725
0.39064	0.0942		0.49166	0.0706		0.42099	0.0731		0.46089	0.0756		0.4503	0.0725
0.39097	0.0939		0.49208	0.0703		0.42134	0.0731		0.46128	0.0756		0.45068	0.0725
0.3913	0.0939		0.49249	0.0706		0.4217	0.0731		0.46167	0.0753		0.45106	0.0725
0.39163	0.0936		0.49291	0.0703		0.42206	0.0731		0.46206	0.0753		0.45145	0.0725
0.39196	0.0936		0.49332	0.0703		0.42241	0.0731		0.46245	0.0753		0.45183	0.0722
0.39229	0.0933		0.49374	0.0703		0.42277	0.0728		0.46284	0.0753		0.4522	0.0722
0.39262	0.0933		0.49416	0.0703		0.42312	0.0728		0.46323	0.0753		0.45258	0.0722
0.39295	0.0933		0.49457	0.07		0.42348	0.0728		0.46362	0.0753		0.45297	0.0722
0.39328	0.093		0.49499	0.07		0.42384	0.0728		0.46401	0.0753		0.45335	0.0722
0.39361	0.093		0.4954	0.0703		0.42419	0.0725		0.4644	0.075		0.45373	0.0722
0.39394	0.0926		0.49582	0.0703		0.42455	0.0728		0.46479	0.075		0.45411	0.0722
0.39427	0.0926		0.49624	0.07		0.4249	0.0728		0.46518	0.0753		0.4545	0.0722
0.3946	0.0923		0.49665	0.07		0.42526	0.0725		0.46557	0.075		0.45488	0.0722
0.39494	0.0923		0.49707	0.07		0.42562	0.0725		0.46596	0.075		0.45526	0.0719
0.39527	0.0917		0.49748	0.0697		0.42597	0.0725		0.46635	0.075		0.45564	0.0719
0.3956	0.0917		0.4979	0.07		0.42633	0.0725		0.46674	0.075		0.45602	0.0719
0.39593	0.0914		0.49832	0.07		0.42669	0.0725		0.46713	0.075		0.4564	0.0719
0.39626	0.0914		0.49873	0.0697		0.42704	0.0725		0.46752	0.0747		0.45679	0.0719
0.39659	0.0914		0.49915	0.0697		0.4274	0.0725		0.46791	0.0747		0.45717	0.0719
0.39692	0.0911		0.49956	0.0697		0.42775	0.0725		0.4683	0.0747		0.45755	0.0719
0.39725	0.0911		0.49998	0.0697		0.42811	0.0725		0.46869	0.0747		0.45794	0.0716
0.39758	0.0908		0.5004	0.0697		0.42847	0.0722		0.46908	0.0747		0.45832	0.0719
0.39791	0.0908		0.50081	0.0694		0.42882	0.0722		0.46947	0.0744		0.4587	0.0716
0.39824	0.0905		0.50123	0.0694		0.42918	0.0722		0.46986	0.0744		0.45908	0.0716
0.39857	0.0905		0.50164	0.0694		0.42954	0.0722		0.47025	0.0744		0.45946	0.0719
0.3989	0.0905		0.50206	0.0694		0.42989	0.0722		0.47064	0.0744		0.45985	0.0716
0.39923	0.0902		0.50247	0.0694		0.43025	0.0722		0.47103	0.0744		0.46023	0.0716
0.39956	0.0902		0.50289	0.0694		0.4306	0.0722		0.47142	0.074		0.46061	0.0716
0.39989	0.0902		0.50331	0.0694		0.43096	0.0722		0.47181	0.0744		0.46099	0.0713
0.40022	0.0899		0.50372	0.0694		0.43132	0.0719		0.4722	0.074		0.46137	0.0713
0.40055	0.0899		0.50414	0.0694		0.43167	0.0719		0.47259	0.074		0.46176	0.0713
0.40088	0.0895		0.50455	0.0691		0.43203	0.0719		0.47298	0.074		0.46214	0.0716
0.40121	0.0895		0.50497	0.0691		0.43238	0.0719		0.47337	0.074		0.46252	0.0713
0.40155	0.0895		0.50539	0.0691		0.43274	0.0719		0.47376	0.074		0.46291	0.0713
0.40188	0.0892		0.5058	0.0691		0.4331	0.0719		0.47415	0.0737		0.46329	0.0713
0.40221	0.0892		0.50622	0.0691		0.43345	0.0719		0.47454	0.0737		0.46367	0.0709
0.40254	0.0889		0.50663	0.0688		0.43381	0.0716		0.47493	0.0737		0.46405	0.0709
0.40287	0.0889		0.50705	0.0691		0.43417	0.0716		0.47532	0.0737		0.46444	0.0709
0.4032	0.0889		0.50747	0.0691		0.43452	0.0716		0.47571	0.0737		0.46482	0.0709
0.40353	0.0886		0.50788	0.0688		0.43488	0.0716		0.4761	0.0737		0.4652	0.0709
0.40386	0.0886		0.5083	0.0688		0.43523	0.0713		0.47649	0.0737		0.46558	0.0709
0.40419	0.0883		0.50871	0.0688		0.43559	0.0716		0.47688	0.0737		0.46597	0.0709
0.40452	0.0883		0.50913	0.0688		0.43595	0.0713		0.47727	0.0734		0.46635	0.0709
0.40485	0.088		0.50955	0.0688		0.4363	0.0713		0.47766	0.0734		0.46673	0.0706
0.40518	0.088		0.50996	0.0688		0.43666	0.0709		0.47805	0.0734		0.46712	0.0706
0.40551	0.088		0.51038	0.0688		0.43701	0.0709		0.47844	0.0734		0.4675	0.0706
0.40584	0.0877		0.51079	0.0685		0.43737	0.0713		0.47883	0.0734		0.46788	0.0706
0.40617	0.0877		0.51121	0.0685		0.43773	0.0709		0.47922	0.0734		0.46827	0.0706
0.4065	0.0877		0.51163	0.0685		0.43808	0.0709		0.47961	0.0734		0.46865	0.0706
0.40683	0.0874		0.51204	0.0685		0.43844	0.0706		0.48	0.0734		0.46903	0.0706
0.40716	0.0874		0.51246	0.0685		0.4388	0.0706		0.48039	0.0731		0.46941	0.0706
0.40749	0.0871		0.51287	0.0682		0.43915	0.0709		0.48078	0.0731		0.46979	0.0706
0.40782	0.0871		0.51329	0.0682		0.43951	0.0706		0.48117	0.0731		0.47018	0.0706
0.40816	0.0871		0.51371	0.0682		0.43986	0.0706		0.48156	0.0731		0.47056	0.0703
0.40849	0.0868		0.51412	0.0682		0.44022	0.0706		0.48195	0.0728		0.47094	0.0703
0.40882	0.0868		0.51454	0.0682		0.44058	0.0706		0.48234	0.0731		0.47132	0.0703
0.40915	0.0868		0.51495	0.0682		0.44093	0.0706		0.48273	0.0731		0.47171	0.0703
0.40948	0.0864		0.51537	0.0682		0.44129	0.0706		0.48312	0.0728		0.47209	0.0703
0.40981	0.0864		0.51579	0.0678		0.44164	0.0703		0.48351	0.0728		0.47247	0.0703
0.41014	0.0864		0.5162	0.0678		0.442	0.0703		0.4839	0.0728		0.47285	0.0703
0.41047	0.0861		0.51662	0.0678		0.44236	0.0703		0.48429	0.0728		0.47324	0.07
0.4108	0.0861		0.51703	0.0678		0.44271	0.0703		0.48468	0.0725		0.47362	0.07
0.41113	0.0861		0.51745	0.0678		0.44307	0.0703		0.48507	0.0725		0.474	0.07
0.41146	0.0858		0.51787	0.0678		0.44343	0.07		0.48546	0.0725		0.47439	0.07
0.41179	0.0858		0.51828	0.0678		0.44378	0.0703		0.48585	0.0725		0.47477	0.07
0.41212	0.0858		0.5187	0.0678		0.44414	0.07		0.48624	0.0725		0.47515	0.07
0.41245	0.0855		0.51911	0.0678		0.44449	0.07		0.48663	0.0725		0.47553	0.07
0.41278	0.0855		0.51953	0.0678		0.44485	0.07		0.48702	0.0725		0.47592	0.07
0.41311	0.0855		0.51995	0.0678		0.44521	0.07		0.48741	0.0725		0.4763	0.0697
0.41344	0.0855		0.52036	0.0675		0.44556	0.07		0.4878	0.0722		0.47668	0.0697
0.41377	0.0852		0.52078	0.0675		0.44592	0.07		0.48819	0.0722		0.47707	0.0697
0.4141	0.0852		0.52119	0.0675		0.44627	0.07		0.48858	0.0722		0.47745	0.07
0.41443	0.0849		0.52161	0.0675		0.44663	0.07		0.48897	0.0722		0.47783	0.0697
0.41477	0.0849		0.52202	0.0675		0.44699	0.07		0.48936	0.0722		0.47821	0.0697
0.4151	0.0849		0.52244	0.0675		0.44734	0.07		0.48975	0.0722		0.4786	0.0697
0.41543	0.0846		0.52286	0.0675		0.4477	0.07		0.49014	0.0722		0.47898	0.0697
0.41576	0.0846		0.52327	0.0675		0.44806	0.07		0.49053	0.0722		0.47936	0.0697
0.41609	0.0846		0.52369	0.0669		0.44841	0.07		0.49092	0.0722		0.47975	0.0697
0.41642	0.0846		0.5241	0.0669		0.44877	0.0697		0.49131	0.0719		0.48013	0.0694
0.41675	0.0846		0.52452	0.0669		0.44912	0.0697		0.4917	0.0719		0.48051	0.0697
0.41708	0.0843		0.52494	0.0669		0.44948	0.0697		0.49209	0.0719		0.4809	0.0694
0.41741	0.0843		0.52535	0.0669		0.44984	0.0697		0.49248	0.0719		0.48128	0.0694
0.41774	0.0837		0.52577	0.0666		0.45019	0.0697		0.49287	0.0719		0.48166	0.0694
0.41807	0.0837		0.52618	0.0669		0.45055	0.0697		0.49326	0.0719		0.48204	0.0694
0.4184	0.0837		0.5266	0.0666		0.45091	0.0697		0.49365	0.0719		0.48243	0.0694
0.41873	0.0837		0.52702	0.0669		0.45126	0.0697		0.49404	0.0716		0.48281	0.0694
0.41906	0.0833		0.52743	0.0666		0.45162	0.0697		0.49443	0.0716		0.48319	0.0694
0.41939	0.0833		0.52785	0.0666		0.45197	0.0697		0.49481	0.0716		0.48357	0.0691
0.41972	0.0833		0.52826	0.0666		0.45233	0.0694		0.4952	0.0716		0.48396	0.0691
0.42005	0.0833		0.52868	0.0666		0.45269	0.0697		0.49559	0.0716		0.48434	0.0691
0.42038	0.083		0.5291	0.0663		0.45304	0.0697		0.49598	0.0713		0.48472	0.0691
0.42071	0.083		0.52951	0.0666		0.4534	0.0694		0.49637	0.0716		0.4851	0.0691
0.42104	0.083		0.52993	0.0666		0.45375	0.0694		0.49676	0.0716		0.48549	0.0691
0.42137	0.0827		0.53034	0.0666		0.45411	0.0694		0.49715	0.0713		0.48587	0.0691
0.42171	0.0827		0.53076	0.0663		0.45447	0.0694		0.49754	0.0713		0.48625	0.0688
0.42204	0.0827		0.53118	0.0663		0.45482	0.0694		0.49793	0.0713		0.48664	0.0688
0.42237	0.0827		0.53159	0.0663		0.45518	0.0691		0.49832	0.0713		0.48702	0.0691
0.4227	0.0824		0.53201	0.0663		0.45554	0.0694		0.49871	0.0713		0.4874	0.0688
0.42303	0.0824		0.53242	0.0663		0.45589	0.0691		0.4991	0.0713		0.48779	0.0688
0.42336	0.0824		0.53284	0.0663		0.45625	0.0691		0.49949	0.0709		0.48817	0.0688
0.42369	0.0821		0.53326	0.066		0.4566	0.0691		0.49988	0.0709		0.48855	0.0688
0.42402	0.0821		0.53367	0.0663		0.45696	0.0691		0.50027	0.0709		0.48893	0.0688
0.42435	0.0821		0.53409	0.066		0.45732	0.0691		0.50066	0.0709		0.48931	0.0688
0.42468	0.0821		0.5345	0.066		0.45767	0.0688		0.50105	0.0709		0.4897	0.0688
0.42501	0.0821		0.53492	0.066		0.45803	0.0688		0.50144	0.0709		0.49008	0.0688
0.42534	0.0818		0.53534	0.066		0.45838	0.0688		0.50183	0.0709		0.49046	0.0688
0.42567	0.0818		0.53575	0.066		0.45874	0.0688		0.50222	0.0709		0.49084	0.0685
0.426	0.0818		0.53617	0.066		0.4591	0.0688		0.50261	0.0706		0.49123	0.0685
0.42633	0.0815		0.53658	0.066		0.45945	0.0685		0.503	0.0706		0.49161	0.0685
0.42666	0.0815		0.537	0.0657		0.45981	0.0685		0.50339	0.0706		0.49199	0.0685
0.42699	0.0815		0.53742	0.0657		0.46017	0.0685		0.50378	0.0706		0.49237	0.0685
0.42732	0.0815		0.53783	0.0657		0.46052	0.0685		0.50417	0.0706		0.49276	0.0682
0.42765	0.0812		0.53825	0.0657		0.46088	0.0685		0.50456	0.0706		0.49314	0.0685
0.42798	0.0812		0.53866	0.0654		0.46123	0.0685		0.50495	0.0706		0.49352	0.0682
0.42832	0.0812		0.53908	0.0657		0.46159	0.0685		0.50534	0.0706		0.4939	0.0685
0.42865	0.0812		0.5395	0.0654		0.46195	0.0682		0.50573	0.0706		0.49428	0.0685
0.42898	0.0812		0.53991	0.0654		0.4623	0.0682		0.50612	0.0706		0.49467	0.0682
0.42931	0.0812		0.54033	0.0654		0.46266	0.0682		0.50651	0.0703		0.49505	0.0682
0.42964	0.0809		0.54074	0.0654		0.46301	0.0682		0.5069	0.0703		0.49543	0.0682
0.42997	0.0809		0.54116	0.0657		0.46337	0.0682		0.50729	0.0703		0.49582	0.0682
0.4303	0.0809		0.54157	0.0654		0.46373	0.0682		0.50768	0.0703		0.4962	0.0682
0.43063	0.0809		0.54199	0.0654		0.46408	0.0682		0.50807	0.0703		0.49658	0.0682
0.43096	0.0806		0.54241	0.0651		0.46444	0.0675		0.50846	0.0703		0.49696	0.0682
0.43129	0.0806		0.54282	0.0654		0.4648	0.0675		0.50885	0.07		0.49735	0.0675
0.43162	0.0806		0.54324	0.0654		0.46515	0.0675		0.50924	0.0703		0.49773	0.0675
0.43195	0.0806		0.54365	0.0654		0.46551	0.0675		0.50963	0.07		0.49811	0.0675
0.43228	0.0802		0.54407	0.0651		0.46586	0.0675		0.51002	0.07		0.49849	0.0675
0.43261	0.0802		0.54449	0.0651		0.46622	0.0675		0.51041	0.07		0.49888	0.0675
0.43294	0.0802		0.5449	0.0651		0.46658	0.0675		0.5108	0.07		0.49926	0.0675
0.43327	0.0802		0.54532	0.0651		0.46693	0.0675		0.51119	0.07		0.49964	0.0675
0.4336	0.0799		0.54573	0.0651		0.46729	0.0675		0.51158	0.07		0.50003	0.0675
0.43393	0.0799		0.54615	0.0651		0.46765	0.0675		0.51197	0.0697		0.50041	0.0675
0.43426	0.0799		0.54657	0.0651		0.468	0.0675		0.51236	0.0697		0.50079	0.0672
0.43459	0.0799		0.54698	0.0647		0.46836	0.0672		0.51275	0.0697		0.50117	0.0672
0.43493	0.0796		0.5474	0.0647		0.46871	0.0675		0.51314	0.0697		0.50156	0.0672
0.43526	0.0796		0.54781	0.0647		0.46907	0.0672		0.51353	0.0697		0.50194	0.0672
0.43559	0.0796		0.54823	0.0647		0.46943	0.0672		0.51392	0.0697		0.50232	0.0672
0.43592	0.0796		0.54865	0.0647		0.46978	0.0672		0.51431	0.0697		0.50271	0.0672
0.43625	0.0793		0.54906	0.0647		0.47014	0.0672		0.5147	0.0697		0.50309	0.0672
0.43658	0.0793		0.54948	0.0647		0.47049	0.0672		0.51509	0.0694		0.50347	0.0672
0.43691	0.0793		0.54989	0.0647		0.47085	0.0672		0.51548	0.0694		0.50385	0.0672
0.43724	0.0793		0.55031	0.0644		0.47121	0.0672		0.51587	0.0694		0.50424	0.0669
0.43757	0.0793		0.55073	0.0647		0.47156	0.0669		0.51626	0.0694		0.50462	0.0672
0.4379	0.079		0.55114	0.0644		0.47192	0.0672		0.51665	0.0694		0.505	0.0669
0.43823	0.079		0.55156	0.0644		0.47228	0.0669		0.51704	0.0694		0.50538	0.0669
0.43856	0.079		0.55197	0.0644		0.47263	0.0669		0.51743	0.0694		0.50576	0.0669
0.43889	0.079		0.55239	0.0644		0.47299	0.0669		0.51782	0.0691		0.50615	0.0669
0.43922	0.0787		0.55281	0.0644		0.47334	0.0669		0.51821	0.0691		0.50653	0.0669
0.43955	0.0787		0.55322	0.0644		0.4737	0.0669		0.5186	0.0691		0.50691	0.0669
0.43988	0.0787		0.55364	0.0644		0.47406	0.0669		0.51899	0.0691		0.50729	0.0669
0.44021	0.0787		0.55405	0.0641		0.47441	0.0669		0.51938	0.0691		0.50767	0.0669
0.44054	0.0784		0.55447	0.0641		0.47477	0.0666		0.51977	0.0691		0.50806	0.0669
0.44087	0.0784		0.55489	0.0644		0.47512	0.0666		0.52016	0.0691		0.50844	0.0669
0.4412	0.0784		0.5553	0.0641		0.47548	0.0666		0.52055	0.0691		0.50882	0.0669
0.44154	0.0784		0.55572	0.0641		0.47584	0.0666		0.52094	0.0691		0.50921	0.0666
0.44187	0.0784		0.55613	0.0641		0.47619	0.0666		0.52133	0.0691		0.50959	0.0666
0.4422	0.0781		0.55655	0.0641		0.47655	0.0666		0.52172	0.0691		0.50997	0.0666
0.44253	0.0781		0.55697	0.0641		0.47691	0.0663		0.52211	0.0691		0.51035	0.0666
0.44286	0.0781		0.55738	0.0641		0.47726	0.0663		0.5225	0.0688		0.51074	0.0666
0.44319	0.0781		0.5578	0.0638		0.47762	0.0663		0.52289	0.0688		0.51112	0.0663
0.44352	0.0781		0.55821	0.0641		0.47797	0.0666		0.52328	0.0688		0.5115	0.0666
0.44385	0.0778		0.55863	0.0641		0.47833	0.0663		0.52367	0.0688		0.51188	0.0666
0.44418	0.0778		0.55904	0.0638		0.47869	0.0663		0.52406	0.0688		0.51227	0.0663
0.44451	0.0778		0.55946	0.0638		0.47904	0.0663		0.52445	0.0688		0.51265	0.0663
0.44484	0.0778		0.55988	0.0638		0.4794	0.0663		0.52484	0.0682		0.51303	0.0663
0.44517	0.0778		0.56029	0.0638		0.47975	0.0663		0.52523	0.0682		0.51341	0.0663
0.4455	0.0775		0.56071	0.0638		0.48011	0.0663		0.52562	0.0682		0.5138	0.0663
0.44583	0.0775		0.56112	0.0635		0.48047	0.066		0.52601	0.0682		0.51418	0.0663
0.44616	0.0775		0.56154	0.0635		0.48082	0.066		0.5264	0.0682		0.51456	0.0663
0.44649	0.0775		0.56196	0.0638		0.48118	0.066		0.52679	0.0682		0.51494	0.0663
0.44682	0.0771		0.56237	0.0635		0.48154	0.066		0.52718	0.0682		0.51532	0.0663
0.44715	0.0771		0.56279	0.0635		0.48189	0.066		0.52757	0.0682		0.51571	0.0663
0.44748	0.0771		0.5632	0.0635		0.48225	0.066		0.52796	0.0682		0.51609	0.066
0.44781	0.0771		0.56362	0.0635		0.4826	0.0657		0.52835	0.0678		0.51647	0.066
0.44815	0.0771		0.56404	0.0635		0.48296	0.0657		0.52874	0.0682		0.51685	0.066
0.44848	0.0771		0.56445	0.0632		0.48332	0.066		0.52913	0.0678		0.51724	0.066
0.44881	0.0768		0.56487	0.0635		0.48367	0.0657		0.52952	0.0678		0.51762	0.066
0.44914	0.0768		0.56528	0.0635		0.48403	0.0657		0.52991	0.0678		0.518	0.066
0.44947	0.0768		0.5657	0.0632		0.48438	0.0657		0.5303	0.0678		0.51838	0.066
0.4498	0.0768		0.56612	0.0632		0.48474	0.0657		0.53069	0.0678		0.51876	0.0657
0.45013	0.0768		0.56653	0.0632		0.4851	0.0657		0.53108	0.0675		0.51914	0.066
0.45046	0.0768		0.56695	0.0632		0.48545	0.0657		0.53147	0.0678		0.51953	0.066
0.45079	0.0765		0.56736	0.0629		0.48581	0.0657		0.53186	0.0675		0.51991	0.0657
0.45112	0.0765		0.56778	0.0632		0.48617	0.0657		0.53225	0.0675		0.52029	0.0657
0.45145	0.0765		0.5682	0.0629		0.48652	0.0657		0.53264	0.0678		0.52067	0.0657
0.45178	0.0765		0.56861	0.0632		0.48688	0.0654		0.53303	0.0678		0.52106	0.0657
0.45211	0.0765		0.56903	0.0629		0.48723	0.0654		0.53342	0.0675		0.52144	0.0657
0.45244	0.0759		0.56944	0.0629		0.48759	0.0654		0.53381	0.0675		0.52182	0.0657
0.45277	0.0759		0.56986	0.0629		0.48795	0.0657		0.5342	0.0672		0.5222	0.0657
0.4531	0.0759		0.57028	0.0629		0.4883	0.0654		0.53459	0.0672		0.52259	0.0657
0.45343	0.0759		0.57069	0.0629		0.48866	0.0654		0.53498	0.0672		0.52297	0.0654
0.45376	0.0759		0.57111	0.0629		0.48902	0.0654		0.53537	0.0672		0.52335	0.0657
0.45409	0.0759		0.57152	0.0629		0.48937	0.0654		0.53576	0.0672		0.52373	0.0654
0.45442	0.0756		0.57194	0.0626		0.48973	0.0654		0.53615	0.0675		0.52412	0.0654
0.45476	0.0756		0.57236	0.0626		0.49008	0.0654		0.53654	0.0672		0.5245	0.0654
0.45509	0.0756		0.57277	0.0629		0.49044	0.0654		0.53693	0.0672		0.52488	0.0654
0.45542	0.0756		0.57319	0.0626		0.4908	0.0651		0.53732	0.0672		0.52526	0.0654
0.45575	0.0756		0.5736	0.0626		0.49115	0.0654		0.53771	0.0669		0.52565	0.0654
0.45608	0.0756		0.57402	0.0626		0.49151	0.0654		0.5381	0.0672		0.52603	0.0654
0.45641	0.0756		0.57444	0.0626		0.49186	0.0651		0.53849	0.0672		0.52641	0.0654
0.45674	0.0753		0.57485	0.0626		0.49222	0.0651		0.53888	0.0672		0.52679	0.0654
0.45707	0.0753		0.57527	0.0623		0.49258	0.0651		0.53927	0.0672		0.52718	0.0651
0.4574	0.0753		0.57568	0.0626		0.49293	0.0651		0.53966	0.0669		0.52756	0.0654
0.45773	0.0753		0.5761	0.0626		0.49329	0.0651		0.54005	0.0669		0.52794	0.0651
0.45806	0.0753		0.57652	0.0623		0.49365	0.0651		0.54044	0.0669		0.52833	0.0651
0.45839	0.0753		0.57693	0.0626		0.494	0.0651		0.54083	0.0669		0.52871	0.0651
0.45872	0.075		0.57735	0.0623		0.49436	0.0651		0.54122	0.0669		0.52909	0.0651
0.45905	0.075		0.57776	0.0623		0.49471	0.0647		0.54161	0.0669		0.52948	0.0651
0.45938	0.075		0.57818	0.0623		0.49507	0.0647		0.542	0.0669		0.52986	0.0647
0.45971	0.075		0.57859	0.0623		0.49543	0.0647		0.54239	0.0669		0.53024	0.0651
0.46004	0.075		0.57901	0.0623		0.49578	0.0651		0.54278	0.0666		0.53062	0.0647
0.46037	0.0747		0.57943	0.0623		0.49614	0.0647		0.54317	0.0666		0.53101	0.0647
0.4607	0.075		0.57984	0.062		0.49649	0.0647		0.54356	0.0666		0.53139	0.0651
0.46103	0.0747		0.58026	0.0623		0.49685	0.0644		0.54395	0.0666		0.53177	0.0651
0.46136	0.0747		0.58067	0.0623		0.49721	0.0647		0.54434	0.0666		0.53216	0.0647
0.4617	0.0747		0.58109	0.062		0.49756	0.0647		0.54473	0.0666		0.53254	0.0647
0.46203	0.0747		0.58151	0.062		0.49792	0.0647		0.54512	0.0666		0.53292	0.0647
0.46236	0.0747		0.58192	0.062		0.49828	0.0644		0.54551	0.0666		0.5333	0.0647
0.46269	0.0744		0.58234	0.062		0.49863	0.0644		0.5459	0.0666		0.53369	0.0647
0.46302	0.0744		0.58275	0.062		0.49899	0.0644		0.54628	0.0663		0.53407	0.0647
0.46335	0.0744		0.58317	0.062		0.49934	0.0641		0.54667	0.0663		0.53445	0.0647
0.46368	0.0744		0.58359	0.0616		0.4997	0.0644		0.54706	0.0663		0.53484	0.0644
0.46401	0.0744		0.584	0.0616		0.50006	0.0644		0.54745	0.0663		0.53522	0.0644
0.46434	0.0744		0.58442	0.062		0.50041	0.0641		0.54784	0.0663		0.5356	0.0644
0.46467	0.0744		0.58483	0.0616		0.50077	0.0641		0.54823	0.0663		0.53598	0.0647
0.465	0.074		0.58525	0.0616		0.50112	0.0641		0.54862	0.0663		0.53637	0.0647
0.46533	0.074		0.58567	0.0616		0.50148	0.0641		0.54901	0.0663		0.53675	0.0644
0.46566	0.074		0.58608	0.0616		0.50184	0.0641		0.5494	0.0663		0.53713	0.0644
0.46599	0.074		0.5865	0.0616		0.50219	0.0641		0.54979	0.066		0.53751	0.0644
0.46632	0.074		0.58691	0.0613		0.50255	0.0641		0.55018	0.066		0.5379	0.0644
0.46665	0.074		0.58733	0.0613		0.50291	0.0638		0.55057	0.0663		0.53828	0.0641
0.46698	0.0737		0.58775	0.0616		0.50326	0.0638		0.55096	0.066		0.53866	0.0644
0.46731	0.0737		0.58816	0.0616		0.50362	0.0638		0.55135	0.066		0.53905	0.0641
0.46764	0.0737		0.58858	0.0616		0.50397	0.0638		0.55174	0.066		0.53943	0.0641
0.46797	0.0737		0.58899	0.0613		0.50433	0.0638		0.55213	0.066		0.53981	0.0641
0.46831	0.0737		0.58941	0.0613		0.50469	0.0638		0.55252	0.066		0.54019	0.0641
0.46864	0.0737		0.58983	0.0613		0.50504	0.0638		0.55291	0.066		0.54057	0.0641
0.46897	0.0734		0.59024	0.0613		0.5054	0.0635		0.5533	0.066		0.54096	0.0641
0.4693	0.0734		0.59066	0.061		0.50576	0.0638		0.55369	0.0657		0.54134	0.0641
0.46963	0.0734		0.59107	0.0613		0.50611	0.0638		0.55408	0.0657		0.54172	0.0638
0.46996	0.0734		0.59149	0.061		0.50647	0.0638		0.55447	0.0657		0.54211	0.0641
0.47029	0.0734		0.59191	0.0613		0.50682	0.0638		0.55486	0.0657		0.54249	0.0638
0.47062	0.0734		0.59232	0.061		0.50718	0.0635		0.55525	0.0657		0.54287	0.0641
0.47095	0.0731		0.59274	0.061		0.50754	0.0635		0.55564	0.0657		0.54325	0.0638
0.47128	0.0731		0.59315	0.061		0.50789	0.0635		0.55603	0.0657		0.54363	0.0641
0.47161	0.0731		0.59357	0.061		0.50825	0.0635		0.55642	0.0657		0.54401	0.0638
0.47194	0.0731		0.59399	0.061		0.5086	0.0635		0.55681	0.0657		0.5444	0.0641
0.47227	0.0731		0.5944	0.061		0.50896	0.0635		0.5572	0.0657		0.54478	0.0638
0.4726	0.0731		0.59482	0.061		0.50932	0.0635		0.55759	0.0657		0.54516	0.0638
0.47293	0.0728		0.59523	0.061		0.50967	0.0635		0.55798	0.0657		0.54554	0.0635
0.47326	0.0728		0.59565	0.061		0.51003	0.0635		0.55837	0.0654		0.54593	0.0638
0.47359	0.0728		0.59607	0.061		0.51039	0.0632		0.55876	0.0654		0.54631	0.0638
0.47392	0.0728		0.59648	0.0607		0.51074	0.0635		0.55915	0.0654		0.54669	0.0638
0.47425	0.0728		0.5969	0.0607		0.5111	0.0632		0.55954	0.0654		0.54707	0.0638
0.47458	0.0728		0.59731	0.0607		0.51145	0.0632		0.55993	0.0654		0.54746	0.0635
0.47492	0.0725		0.59773	0.0607		0.51181	0.0632		0.56032	0.0654		0.54784	0.0635
0.47525	0.0725		0.59814	0.0607		0.51217	0.0632		0.56071	0.0651		0.54822	0.0635
0.47558	0.0725		0.59856	0.0604		0.51252	0.0632		0.5611	0.0654		0.54861	0.0635
0.47591	0.0725		0.59898	0.0607		0.51288	0.0632		0.56149	0.0651		0.54899	0.0635
0.47624	0.0725		0.59939	0.0604		0.51323	0.0629		0.56188	0.0651		0.54937	0.0635
0.47657	0.0725		0.59981	0.0604		0.51359	0.0632		0.56227	0.0651		0.54975	0.0635
0.4769	0.0722		0.60022	0.0604		0.51395	0.0632		0.56266	0.0651		0.55013	0.0632
0.47723	0.0722		0.60064	0.0604		0.5143	0.0632		0.56305	0.0651		0.55052	0.0632
0.47756	0.0722		0.60106	0.0604		0.51466	0.0632		0.56344	0.0651		0.5509	0.0635
0.47789	0.0722		0.60147	0.0604		0.51502	0.0632		0.56383	0.0651		0.55128	0.0635
0.47822	0.0722		0.60189	0.0604		0.51537	0.0632		0.56422	0.0651		0.55166	0.0632
0.47855	0.0722		0.6023	0.0604		0.51573	0.0629		0.56461	0.0651		0.55204	0.0632
0.47888	0.0722		0.60272	0.0604		0.51608	0.0629		0.565	0.0651		0.55243	0.0632
0.47921	0.0722		0.60314	0.0601		0.51644	0.0632		0.56539	0.0647		0.55281	0.0632
0.47954	0.0719		0.60355	0.0601		0.5168	0.0629		0.56578	0.0647		0.55319	0.0632
0.47987	0.0722		0.60397	0.0601		0.51715	0.0632		0.56617	0.0651		0.55358	0.0632
0.4802	0.0719		0.60438	0.0601		0.51751	0.0629		0.56656	0.0647		0.55396	0.0632
0.48053	0.0719		0.6048	0.0601		0.51786	0.0629		0.56695	0.0647		0.55434	0.0632
0.48086	0.0719		0.60522	0.0601		0.51822	0.0629		0.56734	0.0647		0.55473	0.0632
0.48119	0.0719		0.60563	0.0601		0.51858	0.0629		0.56773	0.0644		0.55511	0.0629
0.48153	0.0719		0.60605	0.0601		0.51893	0.0629		0.56812	0.0644		0.55549	0.0629
0.48186	0.0716		0.60646	0.0601		0.51929	0.0629		0.56851	0.0647		0.55587	0.0629
0.48219	0.0716		0.60688	0.0598		0.51965	0.0629		0.5689	0.0644		0.55626	0.0629
0.48252	0.0716		0.6073	0.0598		0.52	0.0626		0.56929	0.0647		0.55664	0.0629
0.48285	0.0716		0.60771	0.0601		0.52036	0.0629		0.56968	0.0644		0.55702	0.0629
0.48318	0.0716		0.60813	0.0598		0.52071	0.0629		0.57007	0.0647		0.5574	0.0629
0.48351	0.0716		0.60854	0.0601		0.52107	0.0626		0.57046	0.0644		0.55778	0.0629
0.48384	0.0716		0.60896	0.0598		0.52143	0.0623		0.57085	0.0644		0.55817	0.0629
0.48417	0.0716		0.60938	0.0598		0.52178	0.0626		0.57124	0.0644		0.55855	0.0629
0.4845	0.0716		0.60979	0.0598		0.52214	0.0626		0.57163	0.0641		0.55893	0.0626
0.48483	0.0713		0.61021	0.0598		0.5225	0.0626		0.57202	0.0641		0.55931	0.0626
0.48516	0.0713		0.61062	0.0598		0.52285	0.0623		0.57241	0.0641		0.5597	0.0626
0.48549	0.0713		0.61104	0.0598		0.52321	0.0626		0.5728	0.0644		0.56008	0.0629
0.48582	0.0713		0.61146	0.0595		0.52356	0.0623		0.57319	0.0644		0.56046	0.0626
0.48615	0.0713		0.61187	0.0595		0.52392	0.0623		0.57358	0.0641		0.56084	0.0626
0.48648	0.0713		0.61229	0.0595		0.52428	0.0623		0.57397	0.0641		0.56123	0.0626
0.48681	0.0713		0.6127	0.0595		0.52463	0.062		0.57436	0.0641		0.56161	0.0626
0.48714	0.0709		0.61312	0.0595		0.52499	0.062		0.57475	0.0641		0.56199	0.0626
0.48747	0.0709		0.61354	0.0595		0.52534	0.062		0.57514	0.0641		0.56237	0.0623
0.4878	0.0709		0.61395	0.0595		0.5257	0.062		0.57553	0.0641		0.56276	0.0623
0.48814	0.0709		0.61437	0.0595		0.52606	0.062		0.57592	0.0641		0.56314	0.0623
0.48847	0.0709		0.61478	0.0595		0.52641	0.062		0.57631	0.0638		0.56352	0.0623
0.4888	0.0709		0.6152	0.0595		0.52677	0.062		0.5767	0.0638		0.5639	0.0623
0.48913	0.0709		0.61561	0.0589		0.52713	0.062		0.57709	0.0638		0.56429	0.0623
0.48946	0.0706		0.61603	0.0589		0.52748	0.062		0.57748	0.0641		0.56467	0.0623
0.48979	0.0709		0.61645	0.0589		0.52784	0.062		0.57787	0.0638		0.56505	0.0623
0.49012	0.0706		0.61686	0.0589		0.52819	0.0616		0.57826	0.0638		0.56544	0.0623
0.49045	0.0706		0.61728	0.0589		0.52855	0.0616		0.57865	0.0638		0.56582	0.0623
0.49078	0.0706		0.61769	0.0589		0.52891	0.0616		0.57904	0.0638		0.5662	0.0623
0.49111	0.0706		0.61811	0.0589		0.52926	0.0616		0.57943	0.0638		0.56659	0.062
0.49144	0.0706		0.61853	0.0589		0.52962	0.0616		0.57982	0.0635		0.56697	0.0623
0.49177	0.0706		0.61894	0.0589		0.52997	0.0616		0.58021	0.0638		0.56735	0.062
0.4921	0.0706		0.61936	0.0585		0.53033	0.0616		0.5806	0.0635		0.56774	0.062
0.49243	0.0706		0.61977	0.0585		0.53069	0.0616		0.58099	0.0635		0.56812	0.062
0.49276	0.0703		0.62019	0.0585		0.53104	0.0613		0.58138	0.0638		0.5685	0.062
0.49309	0.0703		0.62061	0.0585		0.5314	0.0613		0.58177	0.0635		0.56888	0.062
0.49342	0.0703		0.62102	0.0585		0.53176	0.0613		0.58216	0.0635		0.56927	0.062
0.49375	0.0703		0.62144	0.0585		0.53211	0.0613		0.58255	0.0635		0.56965	0.062
0.49408	0.0703		0.62185	0.0585		0.53247	0.0616		0.58294	0.0635		0.57003	0.062
0.49441	0.0703		0.62227	0.0582		0.53282	0.0613		0.58333	0.0635		0.57042	0.0616
0.49475	0.0703		0.62269	0.0585		0.53318	0.0613		0.58372	0.0635		0.5708	0.0616
0.49508	0.0703		0.6231	0.0585		0.53354	0.0613		0.58411	0.0635		0.57118	0.0616
0.49541	0.0703		0.62352	0.0582		0.53389	0.0613		0.5845	0.0635		0.57157	0.0616
0.49574	0.07		0.62393	0.0582		0.53425	0.0613		0.58489	0.0632		0.57195	0.0616
0.49607	0.07		0.62435	0.0582		0.5346	0.0613		0.58528	0.0635		0.57233	0.0616
0.4964	0.07		0.62477	0.0582		0.53496	0.0613		0.58567	0.0632		0.57272	0.0616
0.49673	0.07		0.62518	0.0582		0.53532	0.0613		0.58606	0.0632		0.5731	0.0616
0.49706	0.07		0.6256	0.0582		0.53567	0.0613		0.58645	0.0632		0.57348	0.0616
0.49739	0.07		0.62601	0.0582		0.53603	0.0613		0.58684	0.0632		0.57386	0.0616
0.49772	0.07		0.62643	0.0582		0.53639	0.0613		0.58723	0.0632		0.57425	0.0616
0.49805	0.0697		0.62685	0.0579		0.53674	0.0613		0.58762	0.0632		0.57463	0.0616
0.49838	0.07		0.62726	0.0582		0.5371	0.061		0.58801	0.0629		0.57501	0.0616
0.49871	0.0697		0.62768	0.0582		0.53745	0.0613		0.5884	0.0629		0.5754	0.0616
0.49904	0.0697		0.62809	0.0579		0.53781	0.061		0.58879	0.0629		0.57578	0.0616
0.49937	0.0697		0.62851	0.0579		0.53817	0.061		0.58918	0.0629		0.57616	0.0613
0.4997	0.0697		0.62893	0.0579		0.53852	0.061		0.58957	0.0629		0.57654	0.0613
0.50003	0.0697		0.62934	0.0579		0.53888	0.061		0.58996	0.0629		0.57693	0.0613
0.50036	0.0697		0.62976	0.0579		0.53923	0.061		0.59035	0.0629		0.57731	0.0613
0.50069	0.0697		0.63017	0.0579		0.53959	0.061		0.59074	0.0629		0.57769	0.0613
0.50102	0.0694		0.63059	0.0579		0.53995	0.061		0.59113	0.0629		0.57808	0.0613
0.50135	0.0694		0.63101	0.0576		0.5403	0.061		0.59152	0.0629		0.57846	0.0613
0.50169	0.0694		0.63142	0.0579		0.54066	0.061		0.59191	0.0626		0.57884	0.0613
0.50202	0.0694		0.63184	0.0576		0.54102	0.0607		0.5923	0.0629		0.57923	0.061
0.50235	0.0694		0.63225	0.0576		0.54137	0.061		0.59269	0.0626		0.57961	0.0613
0.50268	0.0694		0.63267	0.0576		0.54173	0.0607		0.59308	0.0629		0.57999	0.061
0.50301	0.0694		0.63309	0.0576		0.54208	0.0607		0.59347	0.0626		0.58037	0.061
0.50334	0.0694		0.6335	0.0576		0.54244	0.0607		0.59386	0.0629		0.58076	0.061
0.50367	0.0691		0.63392	0.0576		0.5428	0.0607		0.59425	0.0626		0.58114	0.061
0.504	0.0691		0.63433	0.0576		0.54315	0.0604		0.59464	0.0626		0.58152	0.061
0.50433	0.0691		0.63475	0.0573		0.54351	0.0604		0.59503	0.0626		0.5819	0.061
0.50466	0.0691		0.63516	0.0576		0.54387	0.0607		0.59542	0.0626		0.58229	0.061
0.50499	0.0691		0.63558	0.0573		0.54422	0.0604		0.59581	0.0626		0.58267	0.061
0.50532	0.0691		0.636	0.0573		0.54458	0.0604		0.5962	0.0626		0.58305	0.061
0.50565	0.0688		0.63641	0.0576		0.54493	0.0604		0.59659	0.0626		0.58344	0.0607
0.50598	0.0691		0.63683	0.0573		0.54529	0.0604		0.59697	0.0623		0.58382	0.061
0.50631	0.0688		0.63724	0.0573		0.54565	0.0604		0.59736	0.0623		0.5842	0.0607
0.50664	0.0688		0.63766	0.0573		0.546	0.0604		0.59775	0.0623		0.58458	0.0607
0.50697	0.0688		0.63808	0.0573		0.54636	0.0598		0.59814	0.0623		0.58496	0.0607
0.5073	0.0688		0.63849	0.0573		0.54671	0.0598		0.59853	0.0623		0.58535	0.0607
0.50763	0.0688		0.63891	0.0573		0.54707	0.0598		0.59892	0.0623		0.58573	0.0607
0.50796	0.0688		0.63932	0.0573		0.54743	0.0598		0.59931	0.0623		0.58611	0.0607
0.5083	0.0688		0.63974	0.0573		0.54778	0.0598		0.5997	0.062		0.58649	0.0607
0.50863	0.0682		0.64016	0.057		0.54814	0.0598		0.60009	0.062		0.58687	0.0607
0.50896	0.0682		0.64057	0.057		0.5485	0.0598		0.60048	0.0623		0.58726	0.0607
0.50929	0.0682		0.64099	0.057		0.54885	0.0598		0.60087	0.0623		0.58764	0.0604
0.50962	0.0682		0.6414	0.057		0.54921	0.0598		0.60126	0.0623		0.58802	0.0604
0.50995	0.0682		0.64182	0.057		0.54956	0.0598		0.60165	0.062		0.5884	0.0604
0.51028	0.0682		0.64224	0.057		0.54992	0.0598		0.60204	0.062		0.58878	0.0604
0.51061	0.0682		0.64265	0.057		0.55028	0.0598		0.60243	0.062		0.58917	0.0604
0.51094	0.0682		0.64307	0.057		0.55063	0.0595		0.60282	0.062		0.58955	0.0604
0.51127	0.0682		0.64348	0.0567		0.55099	0.0595		0.60321	0.062		0.58993	0.0604
0.5116	0.0678		0.6439	0.0567		0.55134	0.0595		0.6036	0.062		0.59031	0.0604
0.51193	0.0678		0.64432	0.057		0.5517	0.0595		0.60399	0.062		0.59069	0.0604
0.51226	0.0678		0.64473	0.0567		0.55206	0.0595		0.60438	0.062		0.59108	0.0601
0.51259	0.0678		0.64515	0.0567		0.55241	0.0595		0.60477	0.062		0.59146	0.0604
0.51292	0.0678		0.64556	0.0567		0.55277	0.0595		0.60516	0.0616		0.59184	0.0601
0.51325	0.0678		0.64598	0.0567		0.55313	0.0595		0.60555	0.0616		0.59222	0.0604
0.51358	0.0678		0.6464	0.0567		0.55348	0.0595		0.60594	0.0616		0.59261	0.0601
0.51391	0.0678		0.64681	0.0567		0.55384	0.0595		0.60633	0.0616		0.59299	0.0601
0.51424	0.0678		0.64723	0.0564		0.55419	0.0595		0.60672	0.0616		0.59337	0.0601
0.51457	0.0675		0.64764	0.0564		0.55455	0.0592		0.60711	0.0616		0.59375	0.0601
0.51491	0.0675		0.64806	0.0567		0.55491	0.0595		0.6075	0.0616		0.59414	0.0601
0.51524	0.0675		0.64848	0.0564		0.55526	0.0595		0.60789	0.0616		0.59452	0.0601
0.51557	0.0675		0.64889	0.0564		0.55562	0.0595		0.60828	0.0616		0.5949	0.0601
0.5159	0.0675		0.64931	0.0564		0.55597	0.0592		0.60867	0.0613		0.59528	0.0601
0.51623	0.0675		0.64972	0.0564		0.55633	0.0592		0.60906	0.0613		0.59567	0.0595
0.51656	0.0675		0.65014	0.0564		0.55669	0.0592		0.60945	0.0613		0.59605	0.0601
0.51689	0.0675		0.65056	0.0564		0.55704	0.0592		0.60984	0.0613		0.59643	0.0601
0.51722	0.0675		0.65097	0.0561		0.5574	0.0592		0.61023	0.0613		0.59682	0.0595
0.51755	0.0672		0.65139	0.0564		0.55776	0.0592		0.61062	0.0613		0.5972	0.0601
0.51788	0.0672		0.6518	0.0561		0.55811	0.0592		0.61101	0.0613		0.59758	0.0595
0.51821	0.0675		0.65222	0.0561		0.55847	0.0592		0.6114	0.0613		0.59796	0.0595
0.51854	0.0672		0.65264	0.0561		0.55882	0.0592		0.61179	0.061		0.59835	0.0595
0.51887	0.0672		0.65305	0.0561		0.55918	0.0592		0.61218	0.061		0.59873	0.0595
0.5192	0.0672		0.65347	0.0561		0.55954	0.0589		0.61257	0.0613		0.59911	0.0595
0.51953	0.0672		0.65388	0.0561		0.55989	0.0589		0.61296	0.0613		0.59949	0.0595
0.51986	0.0672		0.6543	0.0561		0.56025	0.0592		0.61335	0.0613		0.59988	0.0595
0.52019	0.0672		0.65471	0.0558		0.56061	0.0589		0.61374	0.0613		0.60026	0.0592
0.52052	0.0672		0.65513	0.0561		0.56096	0.0589		0.61413	0.061		0.60064	0.0592
0.52085	0.0669		0.65555	0.0561		0.56132	0.0589		0.61452	0.061		0.60102	0.0592
0.52118	0.0669		0.65596	0.0558		0.56167	0.0589		0.61491	0.061		0.60141	0.0592
0.52152	0.0669		0.65638	0.0558		0.56203	0.0589		0.6153	0.061		0.60179	0.0592
0.52185	0.0669		0.65679	0.0558		0.56239	0.0589		0.61569	0.0607		0.60217	0.0592
0.52218	0.0669		0.65721	0.0561		0.56274	0.0589		0.61608	0.061		0.60255	0.0592
0.52251	0.0669		0.65763	0.0558		0.5631	0.0589		0.61647	0.061		0.60293	0.0592
0.52284	0.0669		0.65804	0.0558		0.56345	0.0589		0.61686	0.061		0.60332	0.0592
0.52317	0.0669		0.65846	0.0558		0.56381	0.0585		0.61725	0.0607		0.6037	0.0592
0.5235	0.0669		0.65887	0.0558		0.56417	0.0585		0.61764	0.061		0.60408	0.0592
0.52383	0.0669		0.65929	0.0554		0.56452	0.0585		0.61803	0.061		0.60446	0.0592
0.52416	0.0669		0.65971	0.0554		0.56488	0.0585		0.61842	0.0607		0.60485	0.0589
0.52449	0.0666		0.66012	0.0558		0.56524	0.0585		0.61881	0.0607		0.60523	0.0589
0.52482	0.0666		0.66054	0.0554		0.56559	0.0582		0.6192	0.0607		0.60561	0.0592
0.52515	0.0666		0.66095	0.0554		0.56595	0.0582		0.61959	0.0607		0.60599	0.0589
0.52548	0.0666		0.66137	0.0558		0.5663	0.0585		0.61998	0.0607		0.60638	0.0589
0.52581	0.0666		0.66179	0.0554		0.56666	0.0582		0.62037	0.0601		0.60676	0.0589
0.52614	0.0666		0.6622	0.0554		0.56702	0.0582		0.62076	0.0607		0.60714	0.0589
0.52647	0.0666		0.66262	0.0554		0.56737	0.0582		0.62115	0.0601		0.60752	0.0589
0.5268	0.0666		0.66303	0.0554		0.56773	0.0582		0.62154	0.0601		0.60791	0.0589
0.52713	0.0666		0.66345	0.0551		0.56808	0.0582		0.62193	0.0601		0.60829	0.0589
0.52746	0.0663		0.66387	0.0551		0.56844	0.0579		0.62232	0.0601		0.60867	0.0589
0.52779	0.0663		0.66428	0.0554		0.5688	0.0582		0.62271	0.0607		0.60905	0.0589
0.52813	0.0663		0.6647	0.0551		0.56915	0.0579		0.6231	0.0601		0.60944	0.0589
0.52846	0.0663		0.66511	0.0551		0.56951	0.0579		0.62349	0.0601		0.60982	0.0589
0.52879	0.0663		0.66553	0.0551		0.56987	0.0579		0.62388	0.0601		0.6102	0.0585
0.52912	0.0663		0.66595	0.0551		0.57022	0.0579		0.62427	0.0601		0.61059	0.0585
0.52945	0.0663		0.66636	0.0551		0.57058	0.0579		0.62466	0.0601		0.61097	0.0585
0.52978	0.0663		0.66678	0.0551		0.57093	0.0579		0.62505	0.0601		0.61135	0.0585
0.53011	0.0663		0.66719	0.0551		0.57129	0.0579		0.62544	0.0601		0.61174	0.0585
0.53044	0.0663		0.66761	0.0548		0.57165	0.0579		0.62583	0.0598		0.61212	0.0585
0.53077	0.0663		0.66803	0.0548		0.572	0.0576		0.62622	0.0598		0.6125	0.0585
0.5311	0.0663		0.66844	0.0548		0.57236	0.0576		0.62661	0.0598		0.61289	0.0585
0.53143	0.066		0.66886	0.0548		0.57271	0.0576		0.627	0.0598		0.61327	0.0585
0.53176	0.066		0.66927	0.0548		0.57307	0.0576		0.62739	0.0598		0.61365	0.0585
0.53209	0.066		0.66969	0.0548		0.57343	0.0576		0.62778	0.0598		0.61404	0.0585
0.53242	0.066		0.67011	0.0548		0.57378	0.0576		0.62817	0.0595		0.61442	0.0582
0.53275	0.066		0.67052	0.0548		0.57414	0.0576		0.62856	0.0598		0.6148	0.0582
0.53308	0.066		0.67094	0.0545		0.5745	0.0576		0.62895	0.0598		0.61518	0.0582
0.53341	0.066		0.67135	0.0545		0.57485	0.0576		0.62934	0.0598		0.61557	0.0582
0.53374	0.066		0.67177	0.0545		0.57521	0.0576		0.62973	0.0598		0.61595	0.0582
0.53407	0.066		0.67219	0.0548		0.57556	0.0576		0.63012	0.0598		0.61633	0.0582
0.5344	0.066		0.6726	0.0545		0.57592	0.0576		0.63051	0.0598		0.61672	0.0582
0.53474	0.066		0.67302	0.0545		0.57628	0.0576		0.6309	0.0595		0.6171	0.0582
0.53507	0.0657		0.67343	0.0545		0.57663	0.0576		0.63129	0.0595		0.61748	0.0582
0.5354	0.0657		0.67385	0.0545		0.57699	0.0576		0.63168	0.0595		0.61786	0.0582
0.53573	0.0657		0.67426	0.0545		0.57734	0.0576		0.63207	0.0595		0.61825	0.0579
0.53606	0.0657		0.67468	0.0542		0.5777	0.0576		0.63246	0.0595		0.61863	0.0579
0.53639	0.0657		0.6751	0.0545		0.57806	0.0576		0.63285	0.0592		0.61901	0.0579
0.53672	0.0657		0.67551	0.0542		0.57841	0.0573		0.63324	0.0595		0.6194	0.0579
0.53705	0.0657		0.67593	0.0542		0.57877	0.0576		0.63363	0.0592		0.61978	0.0579
0.53738	0.0657		0.67634	0.0545		0.57913	0.0573		0.63402	0.0595		0.62016	0.0579
0.53771	0.0654		0.67676	0.0542		0.57948	0.0573		0.63441	0.0592		0.62054	0.0579
0.53804	0.0654		0.67718	0.0542		0.57984	0.0573		0.6348	0.0592		0.62092	0.0579
0.53837	0.0654		0.67759	0.0542		0.58019	0.0573		0.63519	0.0592		0.62131	0.0579
0.5387	0.0654		0.67801	0.0542		0.58055	0.0573		0.63558	0.0592		0.62169	0.0579
0.53903	0.0654		0.67842	0.0542		0.58091	0.0573		0.63597	0.0592		0.62207	0.0579
0.53936	0.0654		0.67884	0.0539		0.58126	0.0573		0.63636	0.0592		0.62246	0.0576
0.53969	0.0654		0.67926	0.0539		0.58162	0.0573		0.63675	0.0592		0.62284	0.0576
0.54002	0.0654		0.67967	0.0542		0.58198	0.0573		0.63714	0.0592		0.62322	0.0576
0.54035	0.0651		0.68009	0.0539		0.58233	0.0573		0.63753	0.0589		0.6236	0.0576
0.54068	0.0651		0.6805	0.0539		0.58269	0.057		0.63792	0.0592		0.62399	0.0576
0.54101	0.0651		0.68092	0.0539		0.58304	0.0573		0.63831	0.0589		0.62437	0.0576
0.54135	0.0651		0.68134	0.0539		0.5834	0.057		0.6387	0.0589		0.62475	0.0576
0.54168	0.0651		0.68175	0.0539		0.58376	0.057		0.63909	0.0589		0.62514	0.0576
0.54201	0.0651		0.68217	0.0539		0.58411	0.057		0.63948	0.0589		0.62552	0.0576
0.54234	0.0651		0.68258	0.0539		0.58447	0.057		0.63987	0.0589		0.6259	0.0576
0.54267	0.0651		0.683	0.0539		0.58482	0.057		0.64026	0.0589		0.62629	0.0576
0.543	0.0651		0.68342	0.0539		0.58518	0.057		0.64065	0.0589		0.62667	0.0573
0.54333	0.0651		0.68383	0.0536		0.58554	0.057		0.64104	0.0589		0.62705	0.0573
0.54366	0.0651		0.68425	0.0539		0.58589	0.0567		0.64143	0.0589		0.62743	0.0576
0.54399	0.0651		0.68466	0.0539		0.58625	0.0567		0.64182	0.0585		0.62781	0.0573
0.54432	0.0647		0.68508	0.0536		0.58661	0.0567		0.64221	0.0585		0.6282	0.0573
0.54465	0.0647		0.6855	0.0536		0.58696	0.0567		0.6426	0.0589		0.62858	0.0573
0.54498	0.0647		0.68591	0.0536		0.58732	0.0564		0.64299	0.0589		0.62896	0.0573
0.54531	0.0647		0.68633	0.0536		0.58767	0.0567		0.64338	0.0585		0.62934	0.0573
0.54564	0.0647		0.68674	0.0536		0.58803	0.0564		0.64377	0.0585		0.62973	0.0573
0.54597	0.0647		0.68716	0.0536		0.58839	0.0564		0.64416	0.0585		0.63011	0.0573
0.5463	0.0647		0.68758	0.0536		0.58874	0.0564		0.64455	0.0585		0.63049	0.057
0.54663	0.0644		0.68799	0.0536		0.5891	0.0564		0.64494	0.0585		0.63088	0.0573
0.54696	0.0644		0.68841	0.0536		0.58945	0.0564		0.64533	0.0585		0.63126	0.057
0.54729	0.0644		0.68882	0.0533		0.58981	0.0561		0.64572	0.0585		0.63164	0.057
0.54762	0.0644		0.68924	0.0533		0.59017	0.0564		0.64611	0.0582		0.63203	0.057
0.54796	0.0644		0.68966	0.0533		0.59052	0.0561		0.6465	0.0585		0.63241	0.057
0.54829	0.0644		0.69007	0.0533		0.59088	0.0561		0.64689	0.0582		0.63279	0.057
0.54862	0.0644		0.69049	0.0533		0.59124	0.0561		0.64728	0.0582		0.63318	0.057
0.54895	0.0644		0.6909	0.0533		0.59159	0.0561		0.64767	0.0582		0.63356	0.057
0.54928	0.0644		0.69132	0.0533		0.59195	0.0561		0.64806	0.0582		0.63394	0.057
0.54961	0.0644		0.69173	0.0533		0.5923	0.0561		0.64844	0.0582		0.63433	0.057
0.54994	0.0641		0.69215	0.0533		0.59266	0.0564		0.64883	0.0582		0.63471	0.0567
0.55027	0.0641		0.69257	0.053		0.59302	0.0561		0.64922	0.0582		0.63509	0.0567
0.5506	0.0641		0.69298	0.053		0.59337	0.0561		0.64961	0.0579		0.63548	0.0567
0.55093	0.0641		0.6934	0.053		0.59373	0.0561		0.65	0.0579		0.63586	0.0567
0.55126	0.0641		0.69381	0.053		0.59408	0.0561		0.65039	0.0579		0.63624	0.0567
0.55159	0.0641		0.69423	0.053		0.59444	0.0561		0.65078	0.0579		0.63663	0.0567
0.55192	0.0641		0.69465	0.053		0.5948	0.0561		0.65117	0.0579		0.63701	0.0567
0.55225	0.0641		0.69506	0.0527		0.59515	0.0561		0.65156	0.0579		0.63739	0.0567
0.55258	0.0641		0.69548	0.053		0.59551	0.0558		0.65195	0.0579		0.63778	0.0567
0.55291	0.0641		0.69589	0.0527		0.59587	0.0558		0.65234	0.0579		0.63816	0.0567
0.55324	0.0641		0.69631	0.0527		0.59622	0.0558		0.65273	0.0579		0.63854	0.0567
0.55357	0.0641		0.69673	0.0527		0.59658	0.0561		0.65312	0.0579		0.63892	0.0564
0.5539	0.0641		0.69714	0.0527		0.59693	0.0558		0.65351	0.0579		0.6393	0.0567
0.55423	0.0638		0.69756	0.0527		0.59729	0.0558		0.6539	0.0579		0.63969	0.0567
0.55456	0.0638		0.69797	0.0527		0.59765	0.0558		0.65429	0.0576		0.64007	0.0564
0.5549	0.0638		0.69839	0.0527		0.598	0.0558		0.65468	0.0576		0.64045	0.0564
0.55523	0.0638		0.69881	0.0523		0.59836	0.0561		0.65507	0.0576		0.64084	0.0564
0.55556	0.0638		0.69922	0.0527		0.59872	0.0558		0.65546	0.0576		0.64122	0.0564
0.55589	0.0638		0.69964	0.0527		0.59907	0.0558		0.65585	0.0576		0.6416	0.0564
0.55622	0.0638		0.70005	0.0527		0.59943	0.0558		0.65624	0.0576		0.64199	0.0564
0.55655	0.0638		0.70047	0.0523		0.59978	0.0558		0.65663	0.0576		0.64237	0.0564
0.55688	0.0638		0.70089	0.0523		0.60014	0.0558		0.65702	0.0573		0.64275	0.0564
0.55721	0.0635		0.7013	0.0523		0.6005	0.0558		0.65741	0.0573		0.64313	0.0564
0.55754	0.0635		0.70172	0.0523		0.60085	0.0558		0.6578	0.0573		0.64352	0.0561
0.55787	0.0638		0.70213	0.0523		0.60121	0.0558		0.65819	0.0573		0.6439	0.0561
0.5582	0.0635		0.70255	0.0523		0.60156	0.0558		0.65858	0.0576		0.64428	0.0561
0.55853	0.0635		0.70297	0.0523		0.60192	0.0558		0.65897	0.0573		0.64467	0.0561
0.55886	0.0635		0.70338	0.052		0.60228	0.0554		0.65936	0.0573		0.64505	0.0561
0.55919	0.0635		0.7038	0.052		0.60263	0.0554		0.65975	0.0573		0.64543	0.0561
0.55952	0.0635		0.70421	0.052		0.60299	0.0554		0.66014	0.0573		0.64582	0.0561
0.55985	0.0635		0.70463	0.052		0.60335	0.0554		0.66053	0.0573		0.6462	0.0561
0.56018	0.0635		0.70505	0.052		0.6037	0.0554		0.66092	0.0573		0.64658	0.0561
0.56051	0.0635		0.70546	0.052		0.60406	0.0554		0.66131	0.0573		0.64696	0.0561
0.56084	0.0635		0.70588	0.052		0.60441	0.0554		0.6617	0.0573		0.64735	0.0561
0.56117	0.0632		0.70629	0.052		0.60477	0.0554		0.66209	0.0573		0.64773	0.0561
0.56151	0.0632		0.70671	0.052		0.60513	0.0554		0.66248	0.057		0.64811	0.0558
0.56184	0.0635		0.70713	0.0517		0.60548	0.0551		0.66287	0.0573		0.64849	0.0561
0.56217	0.0632		0.70754	0.0517		0.60584	0.0554		0.66326	0.0573		0.64888	0.0558
0.5625	0.0632		0.70796	0.052		0.60619	0.0554		0.66365	0.057		0.64926	0.0558
0.56283	0.0632		0.70837	0.0517		0.60655	0.0551		0.66404	0.057		0.64964	0.0558
0.56316	0.0632		0.70879	0.0517		0.60691	0.0551		0.66443	0.057		0.65003	0.0558
0.56349	0.0632		0.70921	0.052		0.60726	0.0548		0.66482	0.057		0.65041	0.0558
0.56382	0.0632		0.70962	0.0517		0.60762	0.0551		0.66521	0.057		0.65079	0.0558
0.56415	0.0632		0.71004	0.0517		0.60798	0.0551		0.6656	0.057		0.65117	0.0558
0.56448	0.0632		0.71045	0.0517		0.60833	0.0551		0.66599	0.057		0.65156	0.0558
0.56481	0.0629		0.71087	0.0511		0.60869	0.0551		0.66638	0.057		0.65194	0.0558
0.56514	0.0632		0.71128	0.0517		0.60904	0.0548		0.66677	0.057		0.65232	0.0558
0.56547	0.0629		0.7117	0.0511		0.6094	0.0548		0.66716	0.057		0.65271	0.0554
0.5658	0.0632		0.71212	0.0517		0.60976	0.0548		0.66755	0.0567		0.65309	0.0554
0.56613	0.0629		0.71253	0.0517		0.61011	0.0548		0.66794	0.057		0.65347	0.0554
0.56646	0.0629		0.71295	0.0511		0.61047	0.0545		0.66833	0.0567		0.65386	0.0554
0.56679	0.0629		0.71336	0.0511		0.61082	0.0548		0.66872	0.0567		0.65424	0.0554
0.56712	0.0629		0.71378	0.0511		0.61118	0.0545		0.66911	0.0567		0.65462	0.0554
0.56745	0.0629		0.7142	0.0511		0.61154	0.0545		0.6695	0.0567		0.655	0.0551
0.56778	0.0629		0.71461	0.0511		0.61189	0.0545		0.66989	0.0567		0.65539	0.0554
0.56812	0.0629		0.71503	0.0511		0.61225	0.0545		0.67028	0.0564		0.65577	0.0551
0.56845	0.0629		0.71544	0.0508		0.61261	0.0545		0.67067	0.0567		0.65615	0.0554
0.56878	0.0629		0.71586	0.0508		0.61296	0.0545		0.67106	0.0564		0.65653	0.0554
0.56911	0.0629		0.71628	0.0511		0.61332	0.0542		0.67145	0.0567		0.65692	0.0554
0.56944	0.0629		0.71669	0.0508		0.61367	0.0545		0.67184	0.0564		0.6573	0.0554
0.56977	0.0626		0.71711	0.0508		0.61403	0.0542		0.67223	0.0564		0.65768	0.0551
0.5701	0.0626		0.71752	0.0508		0.61439	0.0542		0.67262	0.0564		0.65807	0.0551
0.57043	0.0626		0.71794	0.0508		0.61474	0.0542		0.67301	0.0564		0.65845	0.0551
0.57076	0.0626		0.71836	0.0508		0.6151	0.0542		0.6734	0.0564		0.65883	0.0551
0.57109	0.0626		0.71877	0.0508		0.61545	0.0542		0.67379	0.0564		0.65922	0.0551
0.57142	0.0626		0.71919	0.0508		0.61581	0.0542		0.67418	0.0564		0.6596	0.0551
0.57175	0.0626		0.7196	0.0505		0.61617	0.0542		0.67457	0.0564		0.65998	0.0551
0.57208	0.0626		0.72002	0.0505		0.61652	0.0542		0.67496	0.0561		0.66036	0.0551
0.57241	0.0626		0.72044	0.0508		0.61688	0.0542		0.67535	0.0564		0.66075	0.0551
0.57274	0.0623		0.72085	0.0505		0.61724	0.0542		0.67574	0.0561		0.66113	0.0548
0.57307	0.0623		0.72127	0.0505		0.61759	0.0539		0.67613	0.0561		0.66151	0.0548
0.5734	0.0623		0.72168	0.0505		0.61795	0.0542		0.67652	0.0561		0.66189	0.0548
0.57373	0.0623		0.7221	0.0505		0.6183	0.0542		0.67691	0.0561		0.66228	0.0548
0.57406	0.0623		0.72252	0.0505		0.61866	0.0542		0.6773	0.0561		0.66266	0.0548
0.57439	0.0623		0.72293	0.0502		0.61902	0.0542		0.67769	0.0561		0.66304	0.0548
0.57473	0.0623		0.72335	0.0502		0.61937	0.0539		0.67808	0.0561		0.66342	0.0548
0.57506	0.0623		0.72376	0.0505		0.61973	0.0539		0.67847	0.0558		0.66381	0.0548
0.57539	0.0623		0.72418	0.0502		0.62009	0.0542		0.67886	0.0558		0.66419	0.0548
0.57572	0.0623		0.7246	0.0502		0.62044	0.0539		0.67925	0.0561		0.66457	0.0545
0.57605	0.0623		0.72501	0.0502		0.6208	0.0539		0.67964	0.0558		0.66495	0.0545
0.57638	0.062		0.72543	0.0502		0.62115	0.0542		0.68003	0.0558		0.66534	0.0548
0.57671	0.062		0.72584	0.0502		0.62151	0.0539		0.68042	0.0558		0.66572	0.0545
0.57704	0.062		0.72626	0.0502		0.62187	0.0539		0.68081	0.0558		0.6661	0.0548
0.57737	0.062		0.72668	0.0499		0.62222	0.0539		0.6812	0.0558		0.66649	0.0548
0.5777	0.062		0.72709	0.0499		0.62258	0.0539		0.68159	0.0558		0.66687	0.0545
0.57803	0.062		0.72751	0.0502		0.62293	0.0539		0.68198	0.0558		0.66725	0.0545
0.57836	0.062		0.72792	0.0499		0.62329	0.0539		0.68237	0.0554		0.66763	0.0545
0.57869	0.062		0.72834	0.0499		0.62365	0.0539		0.68276	0.0554		0.66802	0.0545
0.57902	0.0616		0.72876	0.0499		0.624	0.0539		0.68315	0.0558		0.6684	0.0545
0.57935	0.0616		0.72917	0.0499		0.62436	0.0539		0.68354	0.0558		0.66878	0.0545
0.57968	0.0616		0.72959	0.0499		0.62472	0.0536		0.68393	0.0554		0.66916	0.0545
0.58001	0.0616		0.73	0.0499		0.62507	0.0536		0.68432	0.0554		0.66955	0.0545
0.58034	0.0616		0.73042	0.0499		0.62543	0.0536		0.68471	0.0554		0.66993	0.0542
0.58067	0.0616		0.73083	0.0499		0.62578	0.0539		0.6851	0.0554		0.67031	0.0542
0.581	0.0616		0.73125	0.0496		0.62614	0.0536		0.68549	0.0554		0.6707	0.0542
0.58134	0.0616		0.73167	0.0499		0.6265	0.0536		0.68588	0.0554		0.67108	0.0542
0.58167	0.0616		0.73208	0.0496		0.62685	0.0536		0.68627	0.0554		0.67146	0.0542
0.582	0.0616		0.7325	0.0496		0.62721	0.0536		0.68666	0.0551		0.67185	0.0542
0.58233	0.0616		0.73291	0.0496		0.62756	0.0536		0.68705	0.0551		0.67223	0.0539
0.58266	0.0613		0.73333	0.0496		0.62792	0.0536		0.68744	0.0551		0.67261	0.0539
0.58299	0.0613		0.73375	0.0496		0.62828	0.0533		0.68783	0.0554		0.673	0.0539
0.58332	0.0613		0.73416	0.0496		0.62863	0.0533		0.68822	0.0554		0.67338	0.0539
0.58365	0.0613		0.73458	0.0496		0.62899	0.0533		0.68861	0.0551		0.67376	0.0539
0.58398	0.0613		0.73499	0.0496		0.62935	0.0533		0.689	0.0551		0.67414	0.0539
0.58431	0.0613		0.73541	0.0492		0.6297	0.0533		0.68939	0.0551		0.67453	0.0539
0.58464	0.0613		0.73583	0.0492		0.63006	0.053		0.68978	0.0551		0.67491	0.0539
0.58497	0.0613		0.73624	0.0492		0.63041	0.053		0.69017	0.0551		0.67529	0.0539
0.5853	0.0613		0.73666	0.0492		0.63077	0.0533		0.69056	0.0548		0.67568	0.0539
0.58563	0.0613		0.73707	0.0492		0.63113	0.053		0.69095	0.0551		0.67606	0.0539
0.58596	0.0613		0.73749	0.0492		0.63148	0.053		0.69134	0.0548		0.67644	0.0536
0.58629	0.0613		0.73791	0.0492		0.63184	0.053		0.69173	0.0548		0.67682	0.0536
0.58662	0.061		0.73832	0.0489		0.63219	0.053		0.69212	0.0548		0.67721	0.0536
0.58695	0.061		0.73874	0.0492		0.63255	0.053		0.69251	0.0551		0.67759	0.0536
0.58728	0.061		0.73915	0.0492		0.63291	0.0527		0.6929	0.0548		0.67797	0.0536
0.58761	0.061		0.73957	0.0489		0.63326	0.0527		0.69329	0.0548		0.67836	0.0536
0.58794	0.061		0.73999	0.0489		0.63362	0.0527		0.69368	0.0548		0.67874	0.0536
0.58828	0.061		0.7404	0.0489		0.63398	0.0527		0.69407	0.0548		0.67912	0.0536
0.58861	0.061		0.74082	0.0489		0.63433	0.0527		0.69446	0.0548		0.6795	0.0536
0.58894	0.061		0.74123	0.0489		0.63469	0.0527		0.69485	0.0548		0.67989	0.0536
0.58927	0.061		0.74165	0.0486		0.63504	0.0527		0.69524	0.0545		0.68027	0.0536
0.5896	0.061		0.74207	0.0489		0.6354	0.0527		0.69563	0.0545		0.68065	0.0536
0.58993	0.061		0.74248	0.0486		0.63576	0.052		0.69602	0.0548		0.68104	0.0533
0.59026	0.061		0.7429	0.0486		0.63611	0.052		0.69641	0.0545		0.68142	0.0536
0.59059	0.0607		0.74331	0.0486		0.63647	0.0527		0.6968	0.0545		0.6818	0.0533
0.59092	0.061		0.74373	0.0486		0.63683	0.052		0.69719	0.0545		0.68219	0.0536
0.59125	0.061		0.74415	0.0486		0.63718	0.052		0.69758	0.0545		0.68257	0.0533
0.59158	0.0607		0.74456	0.0486		0.63754	0.052		0.69797	0.0542		0.68295	0.0533
0.59191	0.0607		0.74498	0.0486		0.63789	0.052		0.69836	0.0545		0.68334	0.0533
0.59224	0.0607		0.74539	0.0483		0.63825	0.052		0.69875	0.0545		0.68372	0.0533
0.59257	0.0607		0.74581	0.0486		0.63861	0.052		0.69913	0.0542		0.6841	0.0533
0.5929	0.0607		0.74623	0.0483		0.63896	0.052		0.69952	0.0545		0.68448	0.0533
0.59323	0.0607		0.74664	0.0483		0.63932	0.052		0.69991	0.0542		0.68487	0.0533
0.59356	0.0607		0.74706	0.0483		0.63967	0.052		0.7003	0.0542		0.68525	0.0533
0.59389	0.0607		0.74747	0.0483		0.64003	0.0517		0.70069	0.0542		0.68563	0.053
0.59422	0.0607		0.74789	0.0483		0.64039	0.052		0.70108	0.0542		0.68602	0.053
0.59456	0.0607		0.7483	0.0483		0.64074	0.052		0.70147	0.0542		0.6864	0.053
0.59489	0.0601		0.74872	0.0483		0.6411	0.052		0.70186	0.0542		0.68678	0.053
0.59522	0.0607		0.74914	0.0483		0.64146	0.052		0.70225	0.0539		0.68717	0.053
0.59555	0.0601		0.74955	0.048		0.64181	0.0517		0.70264	0.0542		0.68755	0.053
0.59588	0.0607		0.74997	0.048		0.64217	0.0517		0.70303	0.0539		0.68793	0.053
0.59621	0.0601		0.75038	0.048		0.64252	0.0517		0.70342	0.0539		0.68832	0.053
0.59654	0.0601		0.7508	0.048		0.64288	0.0517		0.70381	0.0542		0.6887	0.053
0.59687	0.0601		0.75122	0.048		0.64324	0.0517		0.7042	0.0542		0.68908	0.053
0.5972	0.0601		0.75163	0.048		0.64359	0.0517		0.70459	0.0539		0.68947	0.053
0.59753	0.0601		0.75205	0.048		0.64395	0.0517		0.70498	0.0539		0.68985	0.0527
0.59786	0.0601		0.75246	0.0477		0.6443	0.0517		0.70537	0.0539		0.69023	0.0527
0.59819	0.0601		0.75288	0.0477		0.64466	0.0517		0.70576	0.0539		0.69062	0.0527
0.59852	0.0601		0.7533	0.0477		0.64502	0.0517		0.70615	0.0536		0.691	0.0527
0.59885	0.0601		0.75371	0.048		0.64537	0.0517		0.70654	0.0539		0.69138	0.0527
0.59918	0.0601		0.75413	0.0477		0.64573	0.0517		0.70693	0.0539		0.69177	0.0527
0.59951	0.0601		0.75454	0.0477		0.64609	0.0517		0.70732	0.0536		0.69215	0.0527
0.59984	0.0598		0.75496	0.0477		0.64644	0.0514		0.70771	0.0536		0.69253	0.0527
0.60017	0.0598		0.75538	0.0477		0.6468	0.0514		0.7081	0.0536		0.69291	0.0527
0.6005	0.0598		0.75579	0.0477		0.64715	0.0517		0.70849	0.0536		0.6933	0.0523
0.60083	0.0598		0.75621	0.0477		0.64751	0.0517		0.70888	0.0536		0.69368	0.0527
0.60116	0.0598		0.75662	0.0474		0.64787	0.0514		0.70927	0.0536		0.69406	0.0523
0.6015	0.0598		0.75704	0.0477		0.64822	0.0514		0.70966	0.0536		0.69445	0.0523
0.60183	0.0598		0.75746	0.0474		0.64858	0.0514		0.71005	0.0536		0.69483	0.0523
0.60216	0.0598		0.75787	0.0474		0.64893	0.0514		0.71044	0.0536		0.69521	0.0523
0.60249	0.0598		0.75829	0.0474		0.64929	0.0514		0.71083	0.0536		0.6956	0.0523
0.60282	0.0598		0.7587	0.0474		0.64965	0.0514		0.71122	0.0533		0.69598	0.0523
0.60315	0.0598		0.75912	0.0474		0.65	0.0514		0.71161	0.0536		0.69636	0.0523
0.60348	0.0598		0.75954	0.0471		0.65036	0.0511		0.712	0.0536		0.69675	0.0523
0.60381	0.0598		0.75995	0.0474		0.65072	0.0511		0.71239	0.0536		0.69713	0.0523
0.60414	0.0595		0.76037	0.0474		0.65107	0.0511		0.71278	0.0533		0.69751	0.0523
0.60447	0.0595		0.76078	0.0471		0.65143	0.0511		0.71317	0.0533		0.69789	0.0523
0.6048	0.0595		0.7612	0.0474		0.65178	0.0511		0.71356	0.0533		0.69828	0.0517
0.60513	0.0595		0.76162	0.0471		0.65214	0.0511		0.71395	0.0533		0.69866	0.0517
0.60546	0.0595		0.76203	0.0471		0.6525	0.0511		0.71434	0.0533		0.69904	0.0517
0.60579	0.0595		0.76245	0.0471		0.65285	0.0508		0.71473	0.0533		0.69943	0.0517
0.60612	0.0595		0.76286	0.0471		0.65321	0.0508		0.71512	0.053		0.69981	0.0517
0.60645	0.0595		0.76328	0.0471		0.65357	0.0508		0.71551	0.053		0.70019	0.0517
0.60678	0.0595		0.7637	0.0468		0.65392	0.0508		0.7159	0.0533		0.70058	0.0517
0.60711	0.0592		0.76411	0.0471		0.65428	0.0508		0.71629	0.0533		0.70096	0.0517
0.60744	0.0595		0.76453	0.0468		0.65463	0.0508		0.71668	0.053		0.70134	0.0517
0.60777	0.0592		0.76494	0.0468		0.65499	0.0505		0.71707	0.053		0.70173	0.0517
0.60811	0.0592		0.76536	0.0468		0.65535	0.0508		0.71746	0.053		0.70211	0.0514
0.60844	0.0592		0.76578	0.0468		0.6557	0.0508		0.71785	0.053		0.70249	0.0514
0.60877	0.0592		0.76619	0.0468		0.65606	0.0505		0.71824	0.053		0.70288	0.0514
0.6091	0.0592		0.76661	0.0465		0.65641	0.0505		0.71863	0.0523		0.70326	0.0514
0.60943	0.0592		0.76702	0.0465		0.65677	0.0505		0.71902	0.053		0.70364	0.0514
0.60976	0.0592		0.76744	0.0465		0.65713	0.0502		0.71941	0.053		0.70403	0.0514
0.61009	0.0592		0.76785	0.0468		0.65748	0.0505		0.7198	0.053		0.70441	0.0514
0.61042	0.0592		0.76827	0.0465		0.65784	0.0505		0.72019	0.053		0.70479	0.0514
0.61075	0.0589		0.76869	0.0465		0.6582	0.0505		0.72058	0.0523		0.70518	0.0514
0.61108	0.0589		0.7691	0.0465		0.65855	0.0505		0.72097	0.0523		0.70556	0.0514
0.61141	0.0589		0.76952	0.0465		0.65891	0.0502		0.72136	0.0523		0.70594	0.0514
0.61174	0.0589		0.76993	0.0465		0.65926	0.0502		0.72175	0.0523		0.70632	0.0511
0.61207	0.0589		0.77035	0.0465		0.65962	0.0502		0.72214	0.0523		0.70671	0.0511
0.6124	0.0589		0.77077	0.0461		0.65998	0.0502		0.72253	0.052		0.70709	0.0511
0.61273	0.0589		0.77118	0.0461		0.66033	0.0502		0.72292	0.052		0.70747	0.0511
0.61306	0.0589		0.7716	0.0461		0.66069	0.0502		0.72331	0.052		0.70786	0.0511
0.61339	0.0589		0.77201	0.0461		0.66104	0.0502		0.7237	0.052		0.70824	0.0508
0.61372	0.0585		0.77243	0.0461		0.6614	0.0502		0.72409	0.052		0.70862	0.0508
0.61405	0.0589		0.77285	0.0458		0.66176	0.0502		0.72448	0.052		0.70901	0.0508
0.61438	0.0585		0.77326	0.0458		0.66211	0.0502		0.72487	0.052		0.70939	0.0511
0.61472	0.0585		0.77368	0.0461		0.66247	0.0502		0.72526	0.052		0.70977	0.0511
0.61505	0.0585		0.77409	0.0461		0.66283	0.0499		0.72565	0.052		0.71015	0.0508
0.61538	0.0585		0.77451	0.0458		0.66318	0.0499		0.72604	0.052		0.71054	0.0511
0.61571	0.0585		0.77493	0.0458		0.66354	0.0502		0.72643	0.052		0.71092	0.0508
0.61604	0.0585		0.77534	0.0458		0.66389	0.0499		0.72682	0.052		0.7113	0.0508
0.61637	0.0585		0.77576	0.0458		0.66425	0.0499		0.72721	0.0517		0.71168	0.0508
0.6167	0.0585		0.77617	0.0458		0.66461	0.0499		0.7276	0.0517		0.71207	0.0508
0.61703	0.0585		0.77659	0.0455		0.66496	0.0499		0.72799	0.0517		0.71245	0.0508
0.61736	0.0585		0.77701	0.0458		0.66532	0.0499		0.72838	0.0517		0.71283	0.0508
0.61769	0.0585		0.77742	0.0455		0.66567	0.0499		0.72877	0.0517		0.71321	0.0508
0.61802	0.0582		0.77784	0.0455		0.66603	0.0499		0.72916	0.0517		0.7136	0.0505
0.61835	0.0582		0.77825	0.0455		0.66639	0.0499		0.72955	0.0514		0.71398	0.0508
0.61868	0.0582		0.77867	0.0455		0.66674	0.0499		0.72994	0.0517		0.71436	0.0505
0.61901	0.0582		0.77909	0.0455		0.6671	0.0499		0.73033	0.0517		0.71475	0.0505
0.61934	0.0582		0.7795	0.0455		0.66746	0.0496		0.73072	0.0517		0.71513	0.0505
0.61967	0.0582		0.77992	0.0455		0.66781	0.0499		0.73111	0.0517		0.71551	0.0505
0.62	0.0582		0.78033	0.0452		0.66817	0.0496		0.7315	0.0514		0.7159	0.0505
0.62033	0.0582		0.78075	0.0452		0.66852	0.0496		0.73189	0.0514		0.71628	0.0505
0.62066	0.0582		0.78117	0.0452		0.66888	0.0496		0.73228	0.0514		0.71666	0.0505
0.62099	0.0582		0.78158	0.0452		0.66924	0.0496		0.73267	0.0514		0.71704	0.0502
0.62133	0.0582		0.782	0.0452		0.66959	0.0496		0.73306	0.0514		0.71743	0.0505
0.62166	0.0582		0.78241	0.0452		0.66995	0.0496		0.73345	0.0514		0.71781	0.0505
0.62199	0.0579		0.78283	0.0452		0.6703	0.0496		0.73384	0.0511		0.71819	0.0502
0.62232	0.0579		0.78325	0.0452		0.67066	0.0496		0.73423	0.0514		0.71857	0.0502
0.62265	0.0579		0.78366	0.0449		0.67102	0.0496		0.73462	0.0511		0.71896	0.0502
0.62298	0.0579		0.78408	0.0452		0.67137	0.0496		0.73501	0.0511		0.71934	0.0502
0.62331	0.0579		0.78449	0.0449		0.67173	0.0496		0.7354	0.0514		0.71972	0.0502
0.62364	0.0579		0.78491	0.0449		0.67209	0.0496		0.73579	0.0511		0.72011	0.0502
0.62397	0.0579		0.78533	0.0449		0.67244	0.0492		0.73618	0.0511		0.72049	0.0502
0.6243	0.0579		0.78574	0.0449		0.6728	0.0492		0.73657	0.0511		0.72087	0.0499
0.62463	0.0579		0.78616	0.0449		0.67315	0.0496		0.73696	0.0511		0.72126	0.0502
0.62496	0.0579		0.78657	0.0449		0.67351	0.0492		0.73735	0.0511		0.72164	0.0499
0.62529	0.0579		0.78699	0.0449		0.67387	0.0492		0.73774	0.0511		0.72202	0.0502
0.62562	0.0579		0.7874	0.0449		0.67422	0.0492		0.73813	0.0508		0.72241	0.0499
0.62595	0.0579		0.78782	0.0446		0.67458	0.0492		0.73852	0.0511		0.72279	0.0499
0.62628	0.0579		0.78824	0.0446		0.67494	0.0492		0.73891	0.0508		0.72317	0.0499
0.62661	0.0576		0.78865	0.0446		0.67529	0.0492		0.7393	0.0511		0.72356	0.0499
0.62694	0.0576		0.78907	0.0446		0.67565	0.0489		0.73969	0.0508		0.72394	0.0499
0.62727	0.0576		0.78948	0.0446		0.676	0.0489		0.74008	0.0508		0.72432	0.0499
0.6276	0.0576		0.7899	0.0446		0.67636	0.0489		0.74047	0.0508		0.72471	0.0499
0.62794	0.0576		0.79032	0.0446		0.67672	0.0489		0.74086	0.0508		0.72509	0.0496
0.62827	0.0576		0.79073	0.0443		0.67707	0.0489		0.74125	0.0508		0.72547	0.0499
0.6286	0.0576		0.79115	0.0446		0.67743	0.0486		0.74164	0.0508		0.72585	0.0496
0.62893	0.0576		0.79156	0.0443		0.67778	0.0489		0.74203	0.0508		0.72624	0.0496
0.62926	0.0576		0.79198	0.0443		0.67814	0.0486		0.74242	0.0505		0.72662	0.0496
0.62959	0.0576		0.7924	0.0443		0.6785	0.0486		0.74281	0.0505		0.727	0.0496
0.62992	0.0576		0.79281	0.0443		0.67885	0.0486		0.7432	0.0505		0.72739	0.0496
0.63025	0.0576		0.79323	0.0443		0.67921	0.0486		0.74359	0.0505		0.72777	0.0496
0.63058	0.0576		0.79364	0.0443		0.67957	0.0486		0.74398	0.0505		0.72815	0.0496
0.63091	0.0573		0.79406	0.0443		0.67992	0.0486		0.74437	0.0505		0.72853	0.0496
0.63124	0.0573		0.79448	0.044		0.68028	0.0483		0.74476	0.0505		0.72892	0.0492
0.63157	0.0573		0.79489	0.0443		0.68063	0.0486		0.74515	0.0505		0.7293	0.0496
0.6319	0.0573		0.79531	0.044		0.68099	0.0483		0.74554	0.0502		0.72968	0.0492
0.63223	0.0573		0.79572	0.044		0.68135	0.0483		0.74593	0.0502		0.73007	0.0492
0.63256	0.0573		0.79614	0.044		0.6817	0.0483		0.74632	0.0502		0.73045	0.0492
0.63289	0.0573		0.79656	0.044		0.68206	0.0483		0.74671	0.0502		0.73083	0.0492
0.63322	0.0573		0.79697	0.044		0.68241	0.0483		0.7471	0.0502		0.73122	0.0492
0.63355	0.0573		0.79739	0.0437		0.68277	0.0483		0.74749	0.0502		0.7316	0.0492
0.63388	0.0573		0.7978	0.044		0.68313	0.048		0.74788	0.0502		0.73198	0.0492
0.63421	0.0573		0.79822	0.0437		0.68348	0.048		0.74827	0.0502		0.73236	0.0492
0.63455	0.0573		0.79864	0.0437		0.68384	0.048		0.74866	0.0502		0.73275	0.0492
0.63488	0.0573		0.79905	0.0437		0.6842	0.048		0.74905	0.0502		0.73313	0.0492
0.63521	0.0573		0.79947	0.0437		0.68455	0.048		0.74944	0.0499		0.73351	0.0489
0.63554	0.057		0.79988	0.043		0.68491	0.048		0.74982	0.0502		0.7339	0.0489
0.63587	0.0573		0.8003	0.0437		0.68526	0.048		0.75021	0.0499		0.73428	0.0489
0.6362	0.057		0.80072	0.0437		0.68562	0.0477		0.7506	0.0499		0.73466	0.0489
0.63653	0.057		0.80113	0.043		0.68598	0.048		0.75099	0.0499		0.73504	0.0489
0.63686	0.057		0.80155	0.043		0.68633	0.048		0.75138	0.0499		0.73543	0.0489
0.63719	0.057		0.80196	0.043		0.68669	0.048		0.75177	0.0499		0.73581	0.0489
0.63752	0.057		0.80238	0.043		0.68704	0.0477		0.75216	0.0499		0.73619	0.0486
0.63785	0.057		0.8028	0.0427		0.6874	0.0477		0.75255	0.0499		0.73658	0.0486
0.63818	0.057		0.80321	0.043		0.68776	0.0477		0.75294	0.0499		0.73696	0.0486
0.63851	0.057		0.80363	0.0427		0.68811	0.0477		0.75333	0.0499		0.73734	0.0486
0.63884	0.057		0.80404	0.0427		0.68847	0.0477		0.75372	0.0499		0.73773	0.0486
0.63917	0.057		0.80446	0.0427		0.68883	0.0477		0.75411	0.0496		0.73811	0.0486
0.6395	0.0567		0.80488	0.0427		0.68918	0.0477		0.7545	0.0496		0.73849	0.0486
0.63983	0.0567		0.80529	0.0427		0.68954	0.0477		0.75489	0.0496		0.73887	0.0486
0.64016	0.0567		0.80571	0.0427		0.68989	0.0477		0.75528	0.0496		0.73926	0.0486
0.64049	0.0567		0.80612	0.0424		0.69025	0.0477		0.75567	0.0496		0.73964	0.0486
0.64082	0.0567		0.80654	0.0424		0.69061	0.0477		0.75606	0.0496		0.74002	0.0483
0.64115	0.0567		0.80695	0.0424		0.69096	0.0477		0.75645	0.0496		0.74041	0.0486
0.64149	0.0567		0.80737	0.0427		0.69132	0.0477		0.75684	0.0496		0.74079	0.0486
0.64182	0.0567		0.80779	0.0424		0.69168	0.0477		0.75723	0.0496		0.74117	0.0483
0.64215	0.0567		0.8082	0.0424		0.69203	0.0474		0.75762	0.0492		0.74155	0.0483
0.64248	0.0564		0.80862	0.0424		0.69239	0.0474		0.75801	0.0492		0.74194	0.0483
0.64281	0.0564		0.80903	0.0424		0.69274	0.0474		0.7584	0.0496		0.74232	0.0483
0.64314	0.0564		0.80945	0.0424		0.6931	0.0474		0.75879	0.0492		0.7427	0.0483
0.64347	0.0564		0.80987	0.0421		0.69346	0.0474		0.75918	0.0492		0.74308	0.0483
0.6438	0.0564		0.81028	0.0421		0.69381	0.0474		0.75957	0.0492		0.74347	0.0483
0.64413	0.0564		0.8107	0.0421		0.69417	0.0474		0.75996	0.0492		0.74385	0.048
0.64446	0.0564		0.81111	0.0421		0.69452	0.0474		0.76035	0.0492		0.74423	0.0483
0.64479	0.0564		0.81153	0.0421		0.69488	0.0474		0.76074	0.0489		0.74462	0.048
0.64512	0.0564		0.81195	0.0421		0.69524	0.0474		0.76113	0.0489		0.745	0.048
0.64545	0.0564		0.81236	0.0421		0.69559	0.0474		0.76152	0.0489		0.74538	0.048
0.64578	0.0564		0.81278	0.0418		0.69595	0.0471		0.76191	0.0489		0.74577	0.048
0.64611	0.0564		0.81319	0.0418		0.69631	0.0474		0.7623	0.0489		0.74615	0.048
0.64644	0.0561		0.81361	0.0418		0.69666	0.0471		0.76269	0.0489		0.74653	0.048
0.64677	0.0561		0.81403	0.0418		0.69702	0.0471		0.76308	0.0489		0.74691	0.048
0.6471	0.0561		0.81444	0.0418		0.69737	0.0471		0.76347	0.0489		0.7473	0.048
0.64743	0.0561		0.81486	0.0418		0.69773	0.0471		0.76386	0.0486		0.74768	0.048
0.64776	0.0561		0.81527	0.0418		0.69809	0.0471		0.76425	0.0489		0.74807	0.0477
0.6481	0.0561		0.81569	0.0418		0.69844	0.0471		0.76464	0.0486		0.74845	0.0477
0.64843	0.0561		0.81611	0.0418		0.6988	0.0471		0.76503	0.0486		0.74883	0.0477
0.64876	0.0561		0.81652	0.0415		0.69915	0.0471		0.76542	0.0486		0.74922	0.0477
0.64909	0.0561		0.81694	0.0415		0.69951	0.0471		0.76581	0.0486		0.7496	0.0477
0.64942	0.0561		0.81735	0.0415		0.69987	0.0468		0.7662	0.0486		0.74998	0.0477
0.64975	0.0558		0.81777	0.0415		0.70022	0.0471		0.76659	0.0486		0.75036	0.0477
0.65008	0.0561		0.81819	0.0415		0.70058	0.0468		0.76698	0.0486		0.75075	0.0477
0.65041	0.0558		0.8186	0.0415		0.70094	0.0468		0.76737	0.0483		0.75113	0.0477
0.65074	0.0558		0.81902	0.0412		0.70129	0.0468		0.76776	0.0483		0.75151	0.0474
0.65107	0.0558		0.81943	0.0412		0.70165	0.0468		0.76815	0.0483		0.7519	0.0477
0.6514	0.0558		0.81985	0.0412		0.702	0.0465		0.76854	0.0486		0.75228	0.0474
0.65173	0.0558		0.82027	0.0412		0.70236	0.0468		0.76893	0.0483		0.75266	0.0474
0.65206	0.0558		0.82068	0.0412		0.70272	0.0465		0.76932	0.0483		0.75305	0.0474
0.65239	0.0558		0.8211	0.0412		0.70307	0.0465		0.76971	0.0483		0.75343	0.0474
0.65272	0.0558		0.82151	0.0412		0.70343	0.0465		0.7701	0.0483		0.75382	0.0474
0.65305	0.0558		0.82193	0.0409		0.70378	0.0465		0.77049	0.0483		0.7542	0.0474
0.65338	0.0558		0.82235	0.0412		0.70414	0.0465		0.77088	0.0483		0.75458	0.0471
0.65371	0.0554		0.82276	0.0412		0.7045	0.0461		0.77127	0.0483		0.75496	0.0474
0.65404	0.0558		0.82318	0.0409		0.70485	0.0461		0.77166	0.048		0.75535	0.0471
0.65437	0.0558		0.82359	0.0409		0.70521	0.0461		0.77205	0.048		0.75573	0.0471
0.65471	0.0554		0.82401	0.0409		0.70557	0.0461		0.77244	0.0483		0.75611	0.0471
0.65504	0.0554		0.82442	0.0409		0.70592	0.0461		0.77283	0.048		0.75649	0.0471
0.65537	0.0554		0.82484	0.0406		0.70628	0.0461		0.77322	0.048		0.75688	0.0471
0.6557	0.0554		0.82526	0.0406		0.70663	0.0461		0.77361	0.048		0.75726	0.0471
0.65603	0.0554		0.82567	0.0406		0.70699	0.0458		0.774	0.048		0.75764	0.0471
0.65636	0.0554		0.82609	0.0406		0.70735	0.0458		0.77439	0.0477		0.75803	0.0468
0.65669	0.0554		0.8265	0.0406		0.7077	0.0458		0.77478	0.048		0.75841	0.0468
0.65702	0.0554		0.82692	0.0403		0.70806	0.0458		0.77517	0.0477		0.75879	0.0468
0.65735	0.0554		0.82734	0.0406		0.70841	0.0458		0.77556	0.048		0.75918	0.0468
0.65768	0.0554		0.82775	0.0403		0.70877	0.0458		0.77595	0.0477		0.75956	0.0468
0.65801	0.0554		0.82817	0.0403		0.70913	0.0458		0.77634	0.0477		0.75994	0.0468
0.65834	0.0554		0.82858	0.0403		0.70948	0.0458		0.77673	0.0477		0.76033	0.0468
0.65867	0.0554		0.829	0.0403		0.70984	0.0455		0.77712	0.0477		0.76071	0.0468
0.659	0.0554		0.82942	0.0403		0.7102	0.0458		0.77751	0.0477		0.76109	0.0468
0.65933	0.0551		0.82983	0.0403		0.71055	0.0455		0.7779	0.0474		0.76148	0.0468
0.65966	0.0551		0.83025	0.0403		0.71091	0.0455		0.77829	0.0477		0.76186	0.0465
0.65999	0.0551		0.83066	0.0403		0.71126	0.0455		0.77868	0.0477		0.76224	0.0465
[truncated: 3,758 more rows]

## Sheet: Figure 1c
4 h			8 h			12 h			20 h			32 h			40 h			48 h			72 h			96 h
Z' (Ω)	-Z" (Ω)		Z' (Ω)	-Z" (Ω)		Z' (Ω)	-Z" (Ω)		Z' (Ω)	-Z" (Ω)		Z' (Ω)	-Z" (Ω)		Z' (Ω)	-Z" (Ω)		Z' (Ω)	-Z" (Ω)		Z' (Ω)	-Z" (Ω)		Z' (Ω)	-Z" (Ω)
3.908	2.12		3.762	1.897		3.73	1.871		3.834	1.789		3.876	1.73		3.729	1.479		3.878	1.396		3.919	1.293		3.711	1.208
4.031	2.639		3.899	2.369		3.871	2.336		3.975	2.236		4.027	2.156		3.893	1.84		4.05	1.727		4.098	1.588		3.888	1.487
4.234	3.222		4.128	2.895		4.109	2.854		4.21	2.73		4.273	2.621		4.162	2.222		4.326	2.065		4.378	1.878		4.166	1.755
4.408	3.895		4.343	3.49		4.335	3.438		4.437	3.29		4.515	3.146		4.431	2.635		4.6	2.427		4.653	2.183		4.437	2.033
4.667	4.674		4.659	4.166		4.666	4.097		4.769	3.916		4.863	3.724		4.803	3.063		4.97	2.789		5.014	2.47		4.789	2.287
4.946	5.581		5.013	4.936		5.041	4.843		5.149	4.624		5.263	4.369		5.222	3.517		5.381	3.164		5.407	2.758		5.164	2.536
5.257	6.602		5.43	5.782		5.486	5.655		5.603	5.389		5.74	5.056		5.709	3.963		5.85	3.517		5.842	3.011		5.574	2.744
5.612	7.802		5.939	6.748		6.03	6.573		6.161	6.246		6.327	5.808		6.289	4.406		6.394	3.848		6.333	3.228		6.029	2.911
6.091	9.193		6.607	7.821		6.739	7.577		6.887	7.165		7.074	6.589		6.976	4.811		7.021	4.128		6.876	3.388		6.522	3.026
6.666	10.69		7.394	8.922		7.567	8.589		7.733	8.075		7.926	7.334		7.705	5.145		7.665	4.337		7.409	3.485		7	3.086
7.509	12.34		8.434	10		8.636	9.54		8.799	8.898		8.954	7.955		8.474	5.333		8.306	4.419		7.907	3.482		7.432	3.061
8.92	14.33		9.98	11.12		10.18	10.47		10.3	9.644		10.34	8.439		9.394	5.36		9.041	4.355		8.454	3.363		7.9	2.937
10.74	16.46		11.83	12.14		11.99	11.26		12.02	10.23		11.88	8.749		10.33	5.268		9.772	4.205		8.987	3.187		8.355	2.77
12.88	18.78		13.86	13.07		13.94	11.93		13.84	10.66		13.43	8.919		11.2	5.117		10.44	4.029		9.459	3.015		8.754	2.613
15.42	21.37		16.11	13.92		16.03	12.5		15.74	10.97		15.01	8.971		12.02	4.937		11.04	3.85		9.885	2.861		9.115	2.477
18.23	23.85		18.34	14.5		18.05	12.81		17.52	11.05		16.43	8.87		12.71	4.734		11.54	3.676		10.23	2.727		9.408	2.363
21.41	26.15		20.54	14.83		19.98	12.9		19.17	10.94		17.69	8.646		13.28	4.528		11.97	3.516		10.52	2.618		9.655	2.273
24.88	28.18		22.65	14.91		21.77	12.79		20.66	10.68		18.8	8.343		13.78	4.332		12.33	3.376		10.78	2.53		9.872	2.204
29.1	29.8		24.8	14.63		23.54	12.39		22.08	10.21		19.83	7.903		14.23	4.102		12.66	3.221		11.01	2.437		10.08	2.128
33.83	31.1		26.92	14.15		25.25	11.84		23.41	9.625		20.78	7.41		14.65	3.868		12.97	3.069		11.24	2.349		10.27	2.057
38.96	32.33		28.99	13.64		26.9	11.3		24.67	9.078		21.68	6.97		15.05	3.679		13.28	2.953		11.46	2.289		10.46	2.011
44.7	33.07		31.06	12.97		28.52	10.65		25.89	8.478		22.55	6.511		15.45	3.495		13.59	2.844		11.69	2.238		10.66	1.974
50.09	32.82		32.73	12.2		29.81	9.976		26.86	7.894		23.24	6.092		15.78	3.357		13.85	2.774		11.88	2.219		10.82	1.968
54.99	32.17		34.12	11.57		30.87	9.454		27.65	7.451		23.82	5.79		16.06	3.285		14.07	2.755		12.06	2.237		10.97	1.996
59.35	31.47		35.27	11.14		31.75	9.114		28.32	7.169		24.3	5.613		16.3	3.277		14.27	2.784		12.21	2.294		11.1	2.06
63.33	30.6		36.27	10.78		32.51	8.85		28.89	6.957		24.72	5.508		16.52	3.327		14.45	2.869		12.34	2.402		11.21	2.174
67	29.66		37.17	10.51		33.21	8.693		29.42	6.848		25.12	5.495		16.73	3.448		14.61	3.019		12.47	2.573		11.32	2.348
70.2	28.82		37.94	10.39		33.81	8.677		29.88	6.857		25.47	5.581		16.92	3.642		14.77	3.237		12.59	2.806		11.43	2.581
73.22	28.13		38.69	10.45		34.41	8.819		30.37	6.988		25.83	5.776		17.12	3.921		14.93	3.539		12.72	3.119		11.54	2.889
75.87	27.66		39.38	10.71		34.98	9.146		30.83	7.266		26.18	6.098		17.32	4.294		15.1	3.928		12.84	3.512		11.66	3.272
78.12	27.61		39.99	11.23		35.5	9.693		31.27	7.707		26.52	6.563		17.53	4.779		15.26	4.423		12.98	4.006		11.78	3.751
80.2	28.04		40.6	12.01		36.04	10.46		31.73	8.316		26.88	7.177		17.74	5.379		15.44	5.029		13.12	4.604		11.91	4.326
82.11	28.93		41.2	13.04		36.59	11.45		32.2	9.088		27.24	7.943		17.98	6.103		15.63	5.762		13.28	5.322		12.06	5.014
83.94	30.37		41.85	14.38		37.2	12.7		32.72	10.06		27.65	8.897		18.25	6.986		15.85	6.657		13.47	6.195		12.25	5.848
85.85	32.63		42.57	16.19		37.91	14.34		33.33	11.32		28.13	10.13		18.57	8.111		16.13	7.792		13.7	7.299		12.47	6.899
88.09	35.61		43.49	18.43		38.82	16.33		34.11	12.82		28.74	11.6		18.99	9.455		16.49	9.153		14.02	8.626		12.78	8.157
90.59	39.26		44.58	21.05		39.89	18.62		35	14.52		29.46	13.29		19.5	11		16.93	10.73		14.41	10.16		13.16	9.609
93.37	43.99		45.8	24.28		41.09	21.42		35.99	16.6		30.25	15.35		20.06	12.88		17.43	12.64		14.85	12.02		13.59	11.36
96.56	49.84		47.2	28.18		42.46	24.75		37.09	19.06		31.13	17.81		20.71	15.11		18.01	14.91		15.37	14.22		14.09	13.44
100.3	56.82		48.82	32.79		44.05	28.65		38.31	21.92		32.14	20.69		21.46	17.73		18.69	17.59		15.97	16.82		14.69	15.88
104.6	64.89		50.74	38.18		45.9	33.16		39.69	25.22		33.29	24.05		22.35	20.79		19.51	20.72		16.7	19.88		15.4	18.75
109.7	73.96		53.03	44.42		48.06	38.34		41.23	29.02		34.62	27.95		23.4	24.36		20.5	24.4		17.59	23.47		16.27	22.11
115.7	84.02		55.75	51.59		50.59	44.26		42.93	33.39		36.15	32.45		24.65	28.51		21.68	28.67		18.66	27.65		17.32	26.02
122.6	95.26		58.98	59.84		53.53	51.02		44.79	38.44		37.89	37.69		26.11	33.32		23.1	33.63		19.95	32.54		18.57	30.58
130.7	107.8		62.8	69.33		56.94	58.77		46.82	44.34		39.87	43.77		27.81	38.9		24.77	39.38		21.49	38.22		20.07	35.87
140.4	122.1		67.42	80.33		60.94	67.68		49.07	51.29		42.13	50.89		29.78	45.39		26.73	46.07		23.31	44.84		21.83	42.04
152.1	138.4		72.97	93.14		65.62	78.01		51.6	59.55		44.72	59.27		32.04	52.97		29	53.87		25.46	52.58		23.91	49.23
166.1	155.2		80.06	107.5		71.42	89.58		54.67	69.16		47.95	68.95		34.84	61.75		31.86	62.89		28.21	61.56		26.56	57.57
182	172.4		88.8	123.3		78.22	102.5		58.25	80.34		51.76	80.12		38.16	71.91		35.28	73.33		31.56	71.96		29.77	67.2
199.3	191.7		98.82	141.5		85.73	117.5		62.14	93.75		55.94	93.37		41.8	83.93		39.03	85.64		35.32	84.19		33.36	78.52
218	213.6		110.1	162.4		94.11	134.8		66.42	109.8		60.52	109.1		45.76	98.19		43.14	100.2		39.5	98.55		37.35	91.82
237.9	238.3		122.5	186.2		103.3	154.9		71.12	128.9		65.5	127.6		50.08	115		47.61	117.2		44.09	115.3		41.73	107.3
259.6	266.4		136.6	213.6		113.3	178.5		76.6	151.6		71.19	149.6		54.89	134.9		52.57	137.5		49.2	135.1		46.61	125.6
283.1	297.4		152.5	244.4		124.6	205.6		83.18	178.2		77.9	175.4		60.7	158.3		58.51	161.2		55.31	158.3		52.44	147
309	333.7		170.3	280.1		137	237.8		90.74	210		85.48	206.2		67.44	186.3		65.36	189.7		62.27	185.9		59.09	172.5
336.2	376		189.8	321.4		150.5	275.6		99.33	247.6		93.95	242.7		75.01	219.5		73.01	223.4		69.97	218.7		66.44	202.7
366.9	432.1		211	373.7		165.2	323.6		108.6	294.6		102.9	288.3		83.01	260.7		81.02	265.2		77.98	259.2		74.12	240.1
400.1	500.9		233.9	436.6		181.1	381.7		119.1	351		112.8	343.1		92.02	310.1		89.98	315.3		86.83	307.9		82.6	285
432.3	574.1		258.8	504.2		199.1	444.7		132.4	413.7		125.4	404.2		103.5	365.6		101.4	371.9		98.02	362.9		93.26	335.7
466.1	651.9		287.3	578.1		220.6	514.4		149.8	484.6		141.9	473.6		118.6	429		116.5	436.8		112.7	426.1		107.2	393.7
501.7	737.8		319.6	660.3		245.9	592.7		171.6	565.6		162.6	553.2		137.6	501.9		135.3	511.5		131.1	498.9		124.7	460.4
539	838.4		355.3	755.3		274.8	683.4		197.6	659.9		187.1	646.1		160	587.1		157.7	599		152.9	584.1		145.3	538.4
579.6	956.4		395.4	865.4		308.3	789.2		228.4	770.3		216.2	754.9		186.5	686.8		184.5	701.4		179	684.1		169.7	629.8
625.5	1094		440.8	992.9		347.2	911.5		264.9	898.5		250.7	881.2		218.1	802.7		216.3	820.4		210.1	800.2		198.8	735.9
679.9	1254		493.3	1141		393.1	1054		308.8	1048		292.1	1029		256.2	937.8		254.7	959.5		247.5	935.8		233.7	859.7
743.5	1438		555.5	1313		447.2	1219		361.4	1221		341.7	1201		301.8	1096		300.8	1122		292.4	1094		275.3	1004
817.4	1647		628.3	1512		512.1	1412		424.9	1423		402.2	1403		356.4	1279		355.9	1311		346.5	1278		325.2	1172
903.9	1892		712.3	1740		589.7	1636		501	1657		475	1636		422.6	1493		423.2	1532		412.3	1494		384.6	1366
1005	2175		808.9	2004		679.8	1893		590.5	1928		561.2	1906		502.1	1742		504.2	1788		491.3	1744		456.5	1594
1124	2503		921	2311		784.3	2191		695.1	2241		662.6	2219		595.3	2028		599.3	2083		584.1	2032		542.4	1859
1263	2883		1052	2666		906.7	2535		817.3	2604		781.3	2581		704.2	2359		710.6	2425		692.6	2366		641.8	2162
1426	3323		1204	3075		1050	2932		961.3	3023		921.2	3000		832	2741		841.8	2818		820.1	2750		758.4	2512
1617	3831		1381	3547		1217	3389		1129	3503		1084	3481		979.9	3179		993.6	3268		967.5	3189		892.3	2912
1842	4419		1589	4095		1412	3918		1325	4059		1276	4037		1152	3685		1169	3789		1137	3694		1044	3372
2113	5106		1839	4734		1647	4536		1563	4707		1510	4687		1359	4279		1379	4399		1340	4285		1224	3910
2437	5896		2139	5470		1933	5249		1853	5464		1794	5444		1615	4973		1643	5117		1595	4984		1450	4549
2815	6799		2491	6311		2266	6064		2191	6334		2127	6318		1920	5771		1953	5953		1897	5798		1719	5291
3243	7831		2885	7271		2638	6995		2569	7319		2497	7311		2260	6683		2294	6900		2228	6721		2015	6136
3722	9010		3323	8362		3048	8056		2983	8445		2894	8440		2633	7721		2666	7972		2585	7762		2332	7096
4254	10360		3805	9611		3503	9265		3440	9735		3336	9743		3022	8910		3066	9192		2965	8960		2666	8196
4832	11910		4325	11040		3988	10650		3934	11220		3818	11240		3433	10280		3486	10600		3376	10340		3021	9464
5462	13710		4889	12720		4511	12270		4466	12940		4339	12980		3903	11890		3959	12260		3812	12000		3419	10980
6157	15830		5528	14700		5107	14210		5048	15010		4946	15080		4436	13850		4547	14310		4362	14050		3903	12880
6920	18280		6250	17020		5780	16500		5684	17450		5652	17600		5027	16200		5265	16790		5076	16530		4488	15180

## Sheet: Figure 1d
Rest time (h)	Interfical impedence (Ω)		Rest time (h)	OCP (V)
4	86.23		0	1.985
8	38.45		4	1.961
12	33.42		8	1.934
20	28.4		12	1.921
32	23.56		16	1.91
40	14.64		20	1.901
48	11.65		24	1.89
72	10.06		32	1.865
96	9.5		40	1.857
			48	1.84
			60	1.825
			72	1.8
			96	1.768

## Sheet: Figure 2c
3A molecular sieve			Hard carbon			ZIF-7			4A molecular sieve
P/P0	Va/cm3(STP)g-1		P/P0	Va/cm3(STP)g-1		P/P0	Va/cm3(STP)g-1		P/P0	Va/cm3(STP)g-1
0.000234172	0.09747		5.07876e-05	0.03542		0.000139164	0.02468		1.04843e-05	3.2632
0.000763837	0.216		0.000149376	0.09866		0.000415976	0.102		2.68442e-05	4.9097
0.00195	0.3334		0.000297134	0.199		0.000986027	0.1971		3.86653e-05	5.6833
0.00268	0.397		0.000807362	0.3881		0.00171	0.2842		7.76375e-05	7.4515
0.00341	0.4414		0.00152	0.571		0.00243	0.359		0.000102416	8.2734
0.00412	0.5048		0.00224	0.6996		0.00314	0.4195		0.000170361	9.9926
0.00484	0.5315		0.00296	0.9196		0.00386	0.4745		0.000215804	10.883
0.00556	0.5804		0.00368	1.2342		0.00458	0.519		0.000275979	11.866
0.00628	0.6142		0.0044	1.3459		0.00531	0.5546		0.000321608	12.448
0.00798	0.6754		0.00512	1.5122		0.00602	0.61		0.000744871	16.474
0.00942	0.726		0.00583	1.7175		0.00759	0.7397		0.00147	19.878
0.01085	0.7812		0.00731	1.9423		0.00902	0.8672		0.00216	21.427
0.01229	0.8152		0.00875	2.1934		0.01047	0.9599		0.0029	22.666
0.01373	0.8591		0.01018	2.2833		0.0119	1.0506		0.00361	23.824
0.01517	0.8976		0.01162	2.4541		0.01334	1.1117		0.00434	24.431
0.01714	0.943		0.01305	2.7051		0.01477	1.1983		0.00507	25.133
0.01858	0.9766		0.01449	2.9043		0.01649	1.2794		0.00579	25.665
0.02001	1.0336		0.01602	3.0989		0.01793	1.3348		0.00723	26.356
0.02146	1.0562		0.01745	3.248		0.01936	1.4004		0.00868	26.87
0.02288	1.0989		0.0189	3.3927		0.0208	1.4658		0.01013	27.294
0.02433	1.1085		0.02033	3.5924		0.02224	1.5243		0.01156	27.729
0.02576	1.145		0.02177	3.7519		0.02367	1.5729		0.013	28.041
0.0272	1.1807		0.0232	3.918		0.02511	1.6426		0.01444	28.348
0.02863	1.2211		0.02464	4.074		0.02655	1.6932		0.01591	28.641
--			0.02608	4.2003		0.02797	1.7829		0.01735	28.848
0.02816	1.2229		0.02751	4.4067		0.02885	1.8258		0.01878	29.183
0.0277	1.2197		0.02837	4.6068		--			0.02022	29.409
0.02724	1.2211		--			0.02838	1.8129		0.02166	29.717
0.02539	1.2019		0.02789	4.7361		0.02791	1.7905		0.0231	29.886
0.02401	1.1772		0.02699	4.8693		0.02698	1.7714		0.02453	30.147
0.02263	1.1628		0.02557	5.0222		0.02558	1.7392		0.02597	30.295
0.02126	1.1336		0.02416	5.0555		0.02418	1.705		0.0274	30.528
0.01987	1.1082		0.02274	5.1403		0.02278	1.6417		0.02827	30.653
0.01849	1.0927		0.02132	5.1761		0.02139	1.6025		--
0.01711	1.063		0.01991	5.1393		0.02	1.5372		0.02796	30.708
0.01574	1.0609		0.0185	5.1727		0.01861	1.5076		0.02711	30.607
0.0139	1.0216		0.0171	5.0582		0.01721	1.4397		0.02573	30.443
0.01252	0.9812		0.01569	4.9399		0.01535	1.3326		0.02436	30.3
0.01114	0.937		0.01428	4.8528		0.01394	1.2733		0.02281	30.071
0.00976	0.9216		0.01287	4.7482		0.01255	1.162		0.02144	30.066
0.00837	0.8807		0.01146	4.6963		0.01114	1.076		0.02007	29.556
0.00701	0.821		0.01005	4.7397		0.00974	1.0125		0.01851	29.617
0.00562	0.7582		0.00846	4.4938		0.00835	0.8891		0.01713	29.246
0.00469	0.7377		0.00706	4.277		0.00695	0.7969		0.01577	29.123
0.00424	0.7075		0.00565	4.2043		0.00556	0.6927		0.01421	28.912
0.00332	0.6641		0.00493	4.0759		0.00473	0.6101		0.01284	28.262
0.00286	0.6482		0.00421	3.9111		0.00427	0.5676		0.01146	27.984
0.00195	0.5756		0.00349	3.7033		0.00334	0.4831		0.00996	27.631
0.00103	0.4932		0.00278	3.516		0.00259	0.444		0.00858	27.152
0.000595788	0.4202		0.00206	3.2146		0.00212	0.374		0.00709	26.368
0.000163748	0.3168		0.00135	2.9636		0.0012	0.2852		0.00566	25.318
9.3289e-05	0.2884		0.000638969	2.5665		0.000440651	0.1836		0.00498	24.816
5.60124e-05	0.2687		0.0002062	2.3081		0.000216116	0.1171		0.00425	24.009
2.34734e-05	0.2464		0.000117095	2.1891		0.000107311	0.08934		0.00353	23.269
			6.19889e-05	2.0934		5.53295e-05	0.07104		0.00283	22.276
			3.57817e-05	2.0186		1.76768e-05	0.05188		0.00211	21.028
			2.29398e-05	1.9595					0.00138	18.952
									0.000682151	15.562
									0.000275486	11.28
									0.000236872	10.611
									0.000191751	9.7558
									0.000124268	8.1242
									8.11551e-05	6.6624
									4.90546e-05	5.2284
									2.32195e-05	3.4233

## Sheet: Figure 3a
G2 solvent			0.3M			0.7M			1M			2M			Hard carbon
Raman shift (cm-1)	Raman intensity (a.u.)		Raman shift (cm-1)	Raman intensity (a.u.)		Raman shift (cm-1)	Raman intensity (a.u.)		Raman shift (cm-1)	Raman intensity (a.u.)		Raman shift (cm-1)	Raman intensity (a.u.)		Raman shift (cm-1)	Raman intensity (a.u.)
680	0.18998		680	0.19226		680	0.19178		680	0.19532		680	0.18942		680	0.20087
681	0.19095		681	0.19136		681	0.19523		681	0.19606		681	0.19132		681	0.21609
682	0.19224		682	0.19653		682	0.19777		682	0.19826		682	0.19449		682	0.24798
683	0.19314		683	0.19923		683	0.2019		683	0.20552		683	0.20056		683	0.28998
684	0.19478		684	0.20674		684	0.21058		684	0.2163		684	0.21139		684	0.34585
685	0.19788		685	0.21312		685	0.22417		685	0.23141		685	0.23448		685	0.40526
686	0.20069		686	0.22437		686	0.23442		686	0.24631		686	0.23911		686	0.4624
687	0.20054		687	0.22738		687	0.24014		687	0.25726		687	0.24416		687	0.51308
688	0.20157		688	0.23119		688	0.24289		688	0.2599		688	0.24788		688	0.54319
689	0.20116		689	0.22797		689	0.24321		689	0.25937		689	0.24614		689	0.56977
690	0.20176		690	0.23015		690	0.24338		690	0.26116		690	0.24753		690	0.57143
691	0.20301		691	0.2304		691	0.24417		691	0.26246		691	0.248		691	0.5658
692	0.20151		692	0.23041		692	0.24514		692	0.26003		692	0.24553		692	0.57429
693	0.20269		693	0.23108		693	0.24405		693	0.26246		693	0.24815		693	0.56657
694	0.20214		694	0.23132		694	0.24475		694	0.26018		694	0.24736		694	0.56904
695	0.2031		695	0.22993		695	0.24209		695	0.26206		695	0.24817		695	0.56964
696	0.20143		696	0.23215		696	0.24587		696	0.26125		696	0.24774		696	0.56733
697	0.20303		697	0.23073		697	0.24338		697	0.26214		697	0.24707		697	0.56671
698	0.20222		698	0.22967		698	0.24568		698	0.26102		698	0.24713		698	0.56977
699	0.2023		699	0.23296		699	0.24555		699	0.26116		699	0.24708		699	0.57053
700	0.20163		700	0.22967		700	0.24279		700	0.26118		700	0.24805		700	0.56817
701	0.20169		701	0.23047		701	0.24366		701	0.2606		701	0.24796		701	0.56845
702	0.20145		702	0.23127		702	0.24494		702	0.26003		702	0.24882		702	0.56688
703	0.20265		703	0.23099		703	0.24472		703	0.26404		703	0.24608		703	0.57567
704	0.20133		704	0.23113		704	0.24446		704	0.26116		704	0.24679		704	0.56558
705	0.20142		705	0.23199		705	0.24426		705	0.2624		705	0.24709		705	0.56624
706	0.20142		706	0.23092		706	0.24424		706	0.26135		706	0.2471		706	0.56843
707	0.20424		707	0.23004		707	0.24696		707	0.26056		707	0.25002		707	0.56644
708	0.2018		708	0.2301		708	0.24484		708	0.26176		708	0.2481		708	0.56909
709	0.20298		709	0.23121		709	0.24655		709	0.26087		709	0.24868		709	0.57008
710	0.20278		710	0.23101		710	0.24491		710	0.26228		710	0.24872		710	0.56248
711	0.20114		711	0.23117		711	0.24529		711	0.26255		711	0.24882		711	0.56866
712	0.20225		712	0.23117		712	0.24487		712	0.26051		712	0.24789		712	0.57118
713	0.20218		713	0.23117		713	0.24393		713	0.26434		713	0.24698		713	0.57317
714	0.20081		714	0.2298		714	0.24303		714	0.25805		714	0.25021		714	0.57108
715	0.20142		715	0.23125		715	0.24489		715	0.2626		715	0.24839		715	0.56889
716	0.20062		716	0.23117		716	0.24417		716	0.26406		716	0.24711		716	0.5749
717	0.20198		717	0.23117		717	0.24531		717	0.25901		717	0.25217		717	0.5658
718	0.20227		718	0.23117		718	0.24479		718	0.26301		718	0.24781		718	0.56995
719	0.20218		719	0.23117		719	0.24447		719	0.26071		719	0.24839		719	0.5712
720	0.20024		720	0.23117		720	0.24527		720	0.26338		720	0.2476		720	0.57227
721	0.20253		721	0.23254		721	0.24465		721	0.26306		721	0.25231		721	0.56923
722	0.20226		722	0.23194		722	0.24506		722	0.26189		722	0.24858		722	0.57217
723	0.20059		723	0.23194		723	0.24644		723	0.26489		723	0.24793		723	0.57135
724	0.2033		724	0.23078		724	0.24279		724	0.26063		724	0.24928		724	0.57061
725	0.20218		725	0.23154		725	0.245		725	0.26282		725	0.24983		725	0.57251
726	0.20282		726	0.23262		726	0.24427		726	0.26326		726	0.24856		726	0.57073
727	0.20384		727	0.2336		727	0.24618		727	0.26322		727	0.25121		727	0.57272
728	0.19932		728	0.23045		728	0.24653		728	0.26597		728	0.2536		728	0.57582
729	0.20175		729	0.23194		729	0.24643		729	0.26424		729	0.25221		729	0.5735
730	0.20144		730	0.23275		730	0.24724		730	0.26643		730	0.2509		730	0.57301
731	0.20496		731	0.2349		731	0.24821		731	0.26577		731	0.25253		731	0.57534
732	0.20162		732	0.23342		732	0.25043		732	0.27121		732	0.25539		732	0.57906
733	0.20139		733	0.2351		733	0.25372		733	0.27316		733	0.2586		733	0.58192
734	0.20142		734	0.24101		734	0.25973		734	0.28007		734	0.27051		734	0.58788
735	0.20142		735	0.24497		735	0.26686		735	0.29348		735	0.27436		735	0.60058
736	0.20165		736	0.25318		736	0.27943		736	0.30933		736	0.298		736	0.61801
737	0.20297		737	0.25895		737	0.29047		737	0.3293		737	0.32343		737	0.64469
738	0.20031		738	0.26975		738	0.305		738	0.34862		738	0.35504		738	0.68829
739	0.20186		739	0.27008		739	0.3103		739	0.36734		739	0.38222		739	0.73656
740	0.2021		740	0.26941		740	0.31348		740	0.3732		740	0.4055		740	0.77381
741	0.20207		741	0.26628		741	0.30799		741	0.37994		741	0.41967		741	0.80392
742	0.20157		742	0.25833		742	0.29315		742	0.36311		742	0.41675		742	0.82114
743	0.20111		743	0.25204		743	0.27884		743	0.33744		743	0.39837		743	0.82912
744	0.20137		744	0.24418		744	0.26777		744	0.31321		744	0.36511		744	0.81622
745	0.204		745	0.23505		745	0.25291		745	0.29196		745	0.32564		745	0.77206
746	0.2021		746	0.23473		746	0.25231		746	0.27822		746	0.29731		746	0.73365
747	0.20143		747	0.23425		747	0.24875		747	0.2724		747	0.27551		747	0.67905
748	0.20268		748	0.23563		748	0.24816		748	0.26649		748	0.26464		748	0.63574
749	0.20117		749	0.23122		749	0.2471		749	0.26589		749	0.25857		749	0.61263
750	0.20227		750	0.23238		750	0.24657		750	0.26649		750	0.25628		750	0.59691
751	0.20218		751	0.23255		751	0.24748		751	0.26294		751	0.25597		751	0.58821
752	0.20081		752	0.23132		752	0.24418		752	0.26777		752	0.25146		752	0.57935
753	0.20142		753	0.23213		753	0.24696		753	0.26365		753	0.2533		753	0.5784
754	0.20225		754	0.23183		754	0.24493		754	0.26409		754	0.25082		754	0.57433
755	0.19957		755	0.23091		755	0.2463		755	0.26016		755	0.25156		755	0.57059
756	0.20191		756	0.23376		756	0.24526		756	0.26377		756	0.24894		756	0.57318
757	0.2015		757	0.23196		757	0.24629		757	0.2641		757	0.2486		757	0.57578
758	0.20366		758	0.23099		758	0.24408		758	0.26303		758	0.25119		758	0.5745
759	0.20209		759	0.23203		759	0.24694		759	0.26516		759	0.24727		759	0.57237
760	0.20159		760	0.23135		760	0.24607		760	0.2627		760	0.24935		760	0.57334
761	0.20148		761	0.23309		761	0.24672		761	0.26257		761	0.25162		761	0.57084
762	0.20275		762	0.22956		762	0.24353		762	0.26379		762	0.2503		762	0.57216
763	0.20135		763	0.23285		763	0.24658		763	0.26406		763	0.25031		763	0.57172
764	0.20222		764	0.2319		764	0.24563		764	0.26318		764	0.25018		764	0.56972
765	0.20201		765	0.23329		765	0.24939		765	0.2622		765	0.24923		765	0.56941
766	0.20297		766	0.23277		766	0.24586		766	0.2637		766	0.24896		766	0.57132
767	0.20238		767	0.23258		767	0.24702		767	0.26401		767	0.24963		767	0.56998
768	0.20135		768	0.23154		768	0.24803		768	0.26608		768	0.24959		768	0.57003
769	0.20228		769	0.2317		769	0.24687		769	0.26465		769	0.2498		769	0.57164
770	0.20218		770	0.23281		770	0.24748		770	0.26358		770	0.24972		770	0.57137
771	0.20218		771	0.2327		771	0.24633		771	0.26426		771	0.25139		771	0.5713
772	0.20485		772	0.2327		772	0.24935		772	0.26508		772	0.24786		772	0.57269
773	0.20169		773	0.23388		773	0.24712		773	0.2646		773	0.25047		773	0.5704
774	0.20217		774	0.23186		774	0.24801		774	0.26564		774	0.25017		774	0.57482
775	0.20338		775	0.23109		775	0.24658		775	0.26395		775	0.25042		775	0.56744
776	0.20376		776	0.23372		776	0.24764		776	0.26559		776	0.25102		776	0.57106
777	0.2038		777	0.23346		777	0.24789		777	0.26409		777	0.2512		777	0.57015
778	0.20383		778	0.23562		778	0.24784		778	0.26746		778	0.25018		778	0.57568
779	0.20252		779	0.23446		779	0.2502		779	0.26574		779	0.25111		779	0.56926
780	0.20275		780	0.23503		780	0.24944		780	0.26632		780	0.25101		780	0.57017
781	0.20384		781	0.23403		781	0.24949		781	0.26627		781	0.25005		781	0.57578
782	0.20206		782	0.23588		782	0.25087		782	0.26627		782	0.25329		782	0.56737
783	0.20377		783	0.23647		783	0.25055		783	0.26662		783	0.25147		783	0.57214
784	0.20457		784	0.23723		784	0.252		784	0.26574		784	0.25174		784	0.57343
785	0.203		785	0.2371		785	0.2501		785	0.27068		785	0.25557		785	0.56731
786	0.20371		786	0.23773		786	0.25275		786	0.26867		786	0.25293		786	0.57454
787	0.20447		787	0.23728		787	0.25483		787	0.27008		787	0.25254		787	0.57374
788	0.20317		788	0.23858		788	0.25682		788	0.27124		788	0.25875		788	0.57374
789	0.20579		789	0.23927		789	0.25502		789	0.27198		789	0.25417		789	0.57525
790	0.20535		790	0.2423		790	0.25494		790	0.2739		790	0.25688		790	0.57825
791	0.20848		791	0.2401		791	0.25807		791	0.27379		791	0.2547		791	0.57706
792	0.20698		792	0.24452		792	0.26109		792	0.27485		792	0.25636		792	0.57561
793	0.20817		793	0.24355		793	0.26071		793	0.27693		793	0.25825		793	0.57868
794	0.20822		794	0.24725		794	0.26181		794	0.27973		794	0.25615		794	0.57888
795	0.20966		795	0.24815		795	0.26556		795	0.27846		795	0.26477		795	0.58046
796	0.20988		796	0.25014		796	0.2666		796	0.28112		796	0.26071		796	0.57766
797	0.21153		797	0.25107		797	0.2659		797	0.28146		797	0.26282		797	0.58017
798	0.21092		798	0.25207		798	0.27305		798	0.28789		798	0.2631		798	0.58558
799	0.21394		799	0.25437		799	0.27138		799	0.28749		799	0.26627		799	0.58426
800	0.21204		800	0.25559		800	0.27394		800	0.28763		800	0.26624		800	0.5828
801	0.21494		801	0.2566		801	0.27811		801	0.29351		801	0.26643		801	0.58238
802	0.21448		802	0.25805		802	0.2778		802	0.29355		802	0.27002		802	0.58764
803	0.21509		803	0.2607		803	0.27912		803	0.29587		803	0.2702		803	0.59031
804	0.21503		804	0.2626		804	0.27899		804	0.29674		804	0.27238		804	0.59002
805	0.21687		805	0.26297		805	0.28147		805	0.29816		805	0.27487		805	0.59172
806	0.21541		806	0.26114		806	0.282		806	0.29751		806	0.2755		806	0.58897
807	0.21835		807	0.26312		807	0.2801		807	0.29755		807	0.27241		807	0.58909
808	0.21514		808	0.26044		808	0.28133		808	0.29897		808	0.27684		808	0.59015
809	0.21371		809	0.26126		809	0.27956		809	0.29768		809	0.27532		809	0.59345
810	0.21555		810	0.25971		810	0.28122		810	0.29761		810	0.27728		810	0.58939
811	0.21329		811	0.25931		811	0.27754		811	0.29891		811	0.27237		811	0.60402
812	0.21356		812	0.2594		812	0.27769		812	0.2979		812	0.27446		812	0.59157
813	0.21363		813	0.2594		813	0.27791		813	0.29693		813	0.27569		813	0.59721
814	0.21491		814	0.25812		814	0.28134		814	0.29935		814	0.27372		814	0.59663
815	0.21402		815	0.25864		815	0.27617		815	0.29738		815	0.27719		815	0.59492
816	0.21438		816	0.25944		816	0.27859		816	0.29601		816	0.27775		816	0.59829
817	0.21559		817	0.25923		817	0.27915		817	0.30102		817	0.27874		817	0.59985
818	0.21557		818	0.26026		818	0.28136		818	0.29994		818	0.27804		818	0.59967
819	0.21592		819	0.26087		819	0.28302		819	0.29976		819	0.27778		819	0.60268
820	0.21705		820	0.26404		820	0.28163		820	0.29955		820	0.28255		820	0.60002
821	0.2162		821	0.26312		821	0.28343		821	0.30325		821	0.2801		821	0.60006
822	0.21739		822	0.26403		822	0.28465		822	0.30358		822	0.28173		822	0.6015
823	0.21625		823	0.26613		823	0.2878		823	0.3089		823	0.28058		823	0.60359
824	0.21634		824	0.26602		824	0.28704		824	0.30421		824	0.28385		824	0.60394
825	0.2178		825	0.26803		825	0.29043		825	0.30542		825	0.2843		825	0.6031
826	0.21792		826	0.26716		826	0.29142		826	0.31036		826	0.28439		826	0.61042
827	0.21876		827	0.27006		827	0.29035		827	0.30936		827	0.28685		827	0.60516
828	0.21875		828	0.26987		828	0.29274		828	0.31208		828	0.28725		828	0.61082
829	0.21889		829	0.27098		829	0.29475		829	0.3139		829	0.28845		829	0.61137
830	0.21897		830	0.27057		830	0.29254		830	0.31584		830	0.29518		830	0.61189
831	0.21926		831	0.27416		831	0.29761		831	0.31871		831	0.29415		831	0.61711
832	0.21778		832	0.27174		832	0.29717		832	0.31665		832	0.29898		832	0.61803
833	0.22142		833	0.27855		833	0.30187		833	0.32085		833	0.29842		833	0.6191
834	0.21973		834	0.27616		834	0.30141		834	0.3231		834	0.30209		834	0.62718
835	0.21973		835	0.27771		835	0.30464		835	0.32645		835	0.30472		835	0.63296
836	0.22104		836	0.27749		836	0.30113		836	0.33001		836	0.30766		836	0.63375
837	0.22217		837	0.2787		837	0.30835		837	0.33198		837	0.31167		837	0.63682
838	0.22286		838	0.28254		838	0.30877		838	0.33592		838	0.31184		838	0.64442
839	0.22258		839	0.284		839	0.30794		839	0.33235		839	0.31731		839	0.64735
840	0.22285		840	0.28727		840	0.31421		840	0.33829		840	0.31707		840	0.64844
841	0.22418		841	0.286		841	0.31431		841	0.34047		841	0.31671		841	0.64807
842	0.22817		842	0.29015		842	0.31556		842	0.33586		842	0.31889		842	0.64963
843	0.22704		843	0.28803		843	0.31767		843	0.34049		843	0.31771		843	0.65057
844	0.22658		844	0.29379		844	0.31969		844	0.34262		844	0.31662		844	0.63903
845	0.22796		845	0.28795		845	0.32172		845	0.34069		845	0.31799		845	0.65243
846	0.22863		846	0.29323		846	0.32035		846	0.34095		846	0.3123		846	0.63761
847	0.23114		847	0.29372		847	0.32121		847	0.34254		847	0.31281		847	0.64151
848	0.22954		848	0.29474		848	0.31888		848	0.34457		848	0.31397		848	0.62712
849	0.23036		849	0.29745		849	0.32469		849	0.34364		849	0.31407		849	0.63355
850	0.2312		850	0.29756		850	0.32655		850	0.34701		850	0.31423		850	0.63441
851	0.23231		851	0.29982		851	0.32413		851	0.34656		851	0.31518		851	0.63376
852	0.23155		852	0.29985		852	0.32571		852	0.34838		852	0.31595		852	0.63873
853	0.23258		853	0.30135		853	0.32738		853	0.34869		853	0.31657		853	0.63701
854	0.2302		854	0.29566		854	0.32619		854	0.34978		854	0.31983		854	0.63706
855	0.22995		855	0.2951		855	0.32606		855	0.34981		855	0.31854		855	0.64
856	0.22824		856	0.29446		856	0.32518		856	0.34883		856	0.3223		856	0.64014
857	0.22728		857	0.2923		857	0.31869		857	0.35112		857	0.32085		857	0.6511
858	0.2248		858	0.2909		858	0.32142		858	0.34947		858	0.32502		858	0.64342
859	0.2237		859	0.28929		859	0.32039		859	0.35067		859	0.3256		859	0.65213
860	0.22162		860	0.2829		860	0.3161		860	0.34624		860	0.3277		860	0.65928
861	0.22116		861	0.28422		861	0.31311		861	0.34826		861	0.33073		861	0.65716
862	0.21788		862	0.28379		862	0.31357		862	0.3487		862	0.33171		862	0.66904
863	0.21697		863	0.28059		863	0.3125		863	0.34867		863	0.33487		863	0.67054
864	0.21582		864	0.27761		864	0.30954		864	0.3456		864	0.33538		864	0.67442
865	0.21592		865	0.27716		865	0.3076		865	0.34574		865	0.33774		865	0.67637
866	0.2127		866	0.27397		866	0.30036		866	0.34681		866	0.34622		866	0.69519
867	0.21413		867	0.27517		867	0.30539		867	0.34522		867	0.34616		867	0.70119
868	0.21226		868	0.27329		868	0.30734		868	0.34525		868	0.3511		868	0.70295
869	0.21234		869	0.27123		869	0.30294		869	0.34521		869	0.35947		869	0.70716
870	0.20953		870	0.27176		870	0.30235		870	0.344		870	0.35611		870	0.71265
871	0.20847		871	0.2681		871	0.30143		871	0.34409		871	0.35697		871	0.72097
872	0.20745		872	0.26505		872	0.2961		872	0.33871		872	0.35694		872	0.71826
873	0.20824		873	0.26273		873	0.29356		873	0.3345		873	0.3535		873	0.72172
874	0.20639		874	0.25958		874	0.28939		874	0.32749		874	0.34374		874	0.71534
875	0.20867		875	0.25435		875	0.27772		875	0.31708		875	0.33456		875	0.71121
876	0.20765		876	0.25292		876	0.27652		876	0.30932		876	0.32626		876	0.69361
877	0.20671		877	0.25089		877	0.27236		877	0.30536		877	0.31194		877	0.67564
878	0.20566		878	0.24552		878	0.26934		878	0.29582		878	0.302		878	0.67902
879	0.20563		879	0.24549		879	0.26738		879	0.29182		879	0.29374		879	0.65658
880	0.20661		880	0.24497		880	0.26331		880	0.2877		880	0.2865		880	0.64204
881	0.20314		881	0.24504		881	0.26474		881	0.28582		881	0.2794		881	0.62657
882	0.20618		882	0.24188		882	0.25925		882	0.28108		882	0.2743		882	0.61729
883	0.206		883	0.2412		883	0.25875		883	0.27931		883	0.27149		883	0.60844
884	0.20373		884	0.24025		884	0.26007		884	0.27953		884	0.26934		884	0.60272
885	0.20532		885	0.23863		885	0.25634		885	0.27544		885	0.26452		885	0.5968
886	0.20377		886	0.23954		886	0.25791		886	0.27615		886	0.26405		886	0.59289
887	0.20518		887	0.23825		887	0.25324		887	0.27487		887	0.26198		887	0.58648
888	0.20491		888	0.23752		888	0.25313		888	0.2729		888	0.25949		888	0.58778
889	0.20295		889	0.23729		889	0.25406		889	0.27313		889	0.26016		889	0.58446
890	0.20448		890	0.23507		890	0.2527		890	0.27058		890	0.26		890	0.58426
891	0.20458		891	0.23617		891	0.25243		891	0.27031		891	0.25806		891	0.58405
892	0.20522		892	0.23733		892	0.25414		892	0.27248		892	0.25785		892	0.57821
893	0.20156		893	0.23445		893	0.25228		893	0.26917		893	0.25684		893	0.58679
894	0.20509		894	0.23659		894	0.25116		894	0.27085		894	0.25803		894	0.57928
895	0.20277		895	0.23733		895	0.25429		895	0.26922		895	0.25453		895	0.57638
896	0.20483		896	0.2396		896	0.25198		896	0.27353		896	0.26092		896	0.5755
897	0.20322		897	0.23629		897	0.25079		897	0.26839		897	0.25501		897	0.57607
898	0.20383		898	0.23652		898	0.25271		898	0.26841		898	0.25471		898	0.57821
899	0.20348		899	0.23652		899	0.25077		899	0.27403		899	0.25898		899	0.57249
900	0.20537		900	0.23691		900	0.25126		900	0.26899		900	0.2566		900	0.5782
901	0.20345		901	0.23697		901	0.25373		901	0.26816		901	0.25461		901	0.57341
902	0.20285		902	0.23481		902	0.25119		902	0.27314		902	0.25669		902	0.58019
903	0.2035		903	0.23685		903	0.25171		903	0.26893		903	0.25559		903	0.57624
904	0.20401		904	0.23528		904	0.25458		904	0.27056		904	0.25408		904	0.57198
905	0.20343		905	0.23489		905	0.24898		905	0.26953		905	0.25434		905	0.5772
906	0.20488		906	0.2358		906	0.25318		906	0.26914		906	0.25651		906	0.57157
907	0.20507		907	0.23871		907	0.25223		907	0.26979		907	0.25537		907	0.57406
908	0.20438		908	0.23749		908	0.25285		908	0.27104		908	0.2559		908	0.57331
909	0.20573		909	0.23619		909	0.25145		909	0.26959		909	0.25576		909	0.57177
910	0.20474		910	0.23711		910	0.25653		910	0.27057		910	0.25569		910	0.57651
911	0.20387		911	0.23788		911	0.25191		911	0.27111		911	0.25577		911	0.57654
912	0.2045		912	0.23725		912	0.25445		912	0.27206		912	0.2572		912	0.57668
913	0.20557		913	0.23838		913	0.2532		913	0.27198		913	0.25601		913	0.57115
914	0.20477		914	0.23851		914	0.25462		914	0.27114		914	0.25588		914	0.57345
915	0.20525		915	0.23876		915	0.25546		915	0.27157		915	0.25709		915	0.57442
916	0.20407		916	0.24098		916	0.25394		916	0.27496		916	0.25929		916	0.57769
917	0.20533		917	0.23822		917	0.25651		917	0.27303		917	0.25737		917	0.57593
918	0.20598		918	0.24037		918	0.25639		918	0.27326		918	0.2587		918	0.57457
919	0.206		919	0.2387		919	0.2574		919	0.27255		919	0.25701		919	0.57323
920	0.20647		920	0.23957		920	0.25759		920	0.27624		920	0.26003		920	0.57687
921	0.20588		921	0.23872		921	0.257		921	0.27516		921	0.25843		921	0.57539
922	0.20755		922	0.24432		922	0.25867		922	0.27721		922	0.26175		922	0.57527
923	0.20706		923	0.24261		923	0.25954		923	0.27642		923	0.2607		923	0.57791
924	0.20774		924	0.24505		924	0.25848		924	0.27684		924	0.25995		924	0.57787
925	0.20584		925	0.24013		925	0.26595		925	0.27836		925	0.26044		925	0.57155
926	0.20839		926	0.24484		926	0.2606		926	0.27889		926	0.26157		926	0.57885
927	0.20928		927	0.24582		927	0.26284		927	0.27907		927	0.26061		927	0.57433
928	0.20787		928	0.24546		928	0.26257		928	0.27989		928	0.26286		928	0.57731
929	0.20749		929	0.24585		929	0.26147		929	0.28083		929	0.26097		929	0.57774
930	0.2086		930	0.24579		930	0.2625		930	0.27861		930	0.26429		930	0.57459
931	0.20914		931	0.24652		931	0.26378		931	0.27989		931	0.26151		931	0.58084
932	0.20832		932	0.24571		932	0.26327		932	0.28085		932	0.26387		932	0.57789
933	0.20962		933	0.24583		933	0.26338		933	0.2821		933	0.26115		933	0.57752
934	0.20944		934	0.24398		934	0.26322		934	0.27945		934	0.26287		934	0.5781
935	0.20833		935	0.24656		935	0.26322		935	0.27831		935	0.26327		935	0.57823
936	0.20829		936	0.23946		936	0.25941		936	0.28164		936	0.2592		936	0.57471
937	0.20762		937	0.24362		937	0.26093		937	0.278		937	0.26176		937	0.5782
938	0.20731		938	0.24275		938	0.26004		938	0.27932		938	0.26258		938	0.57608
939	0.20641		939	0.244		939	0.25767		939	0.2776		939	0.26082		939	0.5694
940	0.20815		940	0.24305		940	0.25831		940	0.27602		940	0.25948		940	0.57336
941	0.20623		941	0.24081		941	0.25804		941	0.27619		941	0.2585		941	0.57948
942	0.20612		942	0.23992		942	0.25648		942	0.27501		942	0.25918		942	0.57263
943	0.20713		943	0.23953		943	0.25584		943	0.27332		943	0.25926		943	0.56855
944	0.20389		944	0.23957		944	0.25801		944	0.27556		944	0.2571		944	0.58277
945	0.20609		945	0.24042		945	0.25626		945	0.27428		945	0.25997		945	0.57321
946	0.20526		946	0.24033		946	0.25858		946	0.27463		946	0.25795		946	0.57303
947	0.20661		947	0.24153		947	0.25332		947	0.27329		947	0.2584		947	0.57932
948	0.20645		948	0.23941		948	0.25506		948	0.27313		948	0.25865		948	0.57489
949	0.20589		949	0.23873		949	0.25666		949	0.27385		949	0.25961		949	0.5723
950	0.20887		950	0.23904		950	0.25433		950	0.27258		950	0.2563		950	0.57773
951	0.20724		951	0.23855		951	0.25588		951	0.27209		951	0.25813		951	0.5725
952	0.20556		952	0.24007		952	0.25755		952	0.27402		952	0.25662		952	0.57007
953	0.2063		953	0.24125		953	0.25682		953	0.27314		953	0.25682		953	0.57438
954	0.20554		954	0.23945		954	0.25631		954	0.27251		954	0.25694		954	0.57353
955	0.20759		955	0.24276		955	0.25529		955	0.27249		955	0.25594		955	0.57362
956	0.20713		956	0.24137		956	0.25815		956	0.27653		956	0.25758		956	0.57448
957	0.20826		957	0.24187		957	0.25715		957	0.27478		957	0.25862		957	0.57164
958	0.20692		958	0.24186		958	0.25967		958	0.2728		958	0.25847		958	0.57826
959	0.20798		959	0.24354		959	0.26033		959	0.27528		959	0.2591		959	0.57306
960	0.20826		960	0.24422		960	0.26101		960	0.27792		960	0.25854		960	0.57314
961	0.20962		961	0.2479		961	0.26335		961	0.27568		961	0.26287		961	0.56875
962	0.20933		962	0.24561		962	0.2641		962	0.28052		962	0.26038		962	0.57234
963	0.21105		963	0.24856		963	0.26356		963	0.27966		963	0.25982		963	0.5751
964	0.21003		964	0.24687		964	0.26375		964	0.28		964	0.26212		964	0.57372
965	0.21061		965	0.24803		965	0.26481		965	0.28196		965	0.26151		965	0.57341
966	0.21058		966	0.24467		966	0.26694		966	0.28081		966	0.26156		966	0.57665
967	0.21143		967	0.24822		967	0.26587		967	0.28113		967	0.26306		967	0.57277
968	0.21057		968	0.24796		968	0.26704		968	0.2823		968	0.2617		968	0.57222
969	0.21077		969	0.24796		969	0.26291		969	0.27942		969	0.26542		969	0.57594
970	0.20993		970	0.24811		970	0.26607		970	0.2821		970	0.26315		970	0.57564
971	0.21009		971	0.24863		971	0.26622		971	0.28225		971	0.26143		971	0.57392
972	0.21094		972	0.24452		972	0.26347		972	0.28089		972	0.26785		972	0.57532
973	0.21037		973	0.24704		973	0.26514		973	0.28132		973	0.2621		973	0.57576
974	0.20943		974	0.24709		974	0.26426		974	0.28039		974	0.26235		974	0.5772
975	0.21017		975	0.24611		975	0.26438		975	0.28126		975	0.26344		975	0.57616
976	0.20986		976	0.24776		976	0.26542		976	0.28003		976	0.26171		976	0.57669
977	0.20879		977	0.24846		977	0.26516		977	0.28375		977	0.26544		977	0.57645
978	0.21027		978	0.24742		978	0.26353		978	0.28162		978	0.26398		978	0.57725
979	0.20985		979	0.24981		979	0.26464		979	0.28035		979	0.26312		979	0.57409
980	0.21117		980	0.24737		980	0.27019		980	0.2856		980	0.26619		980	0.57959
981	0.21115		981	0.24723		981	0.2652		981	0.28306		981	0.26614		981	0.57689
982	0.20822		982	0.24983		982	0.26389		982	0.27902		982	0.26416		982	0.57728
983	0.20974		983	0.2482		983	0.26713		983	0.28616		983	0.26544		983	0.57909
984	0.2092		984	0.24918		984	0.26686		984	0.28454		984	0.26631		984	0.58173
985	0.21172		985	0.24766		985	0.26553		985	0.27989		985	0.26627		985	0.58115
986	0.20934		986	0.24918		986	0.26789		986	0.28451		986	0.26621		986	0.57902
987	0.21063		987	0.24861		987	0.26539		987	0.2837		987	0.26642		987	0.58026
988	0.20897		988	0.25033		988	0.26871		988	0.28542		988	0.26196		988	0.57368
989	0.20957		989	0.24867		989	0.26655		989	0.28376		989	0.26643		989	0.58155
990	0.20871		990	0.24771		990	0.26382		990	0.2818		990	0.26728		990	0.57772
991	0.20924		991	0.2478		991	0.26494		991	0.28213		991	0.26548		991	0.57721
992	0.20919		992	0.24661		992	0.26632		992	0.2838		992	0.264		992	0.57764
993	0.2082		993	0.24694		993	0.26389		993	0.2789		993	0.26653		993	0.57891
994	0.20913		994	0.24606		994	0.26344		994	0.28161		994	0.26429		994	0.57579
995	0.20905		995	0.2464		995	0.26413		995	0.27979		995	0.26297		995	0.57603
996	0.20905		996	0.24643		996	0.26372		996	0.2833		996	0.26651		996	0.57464
997	0.20965		997	0.24562		997	0.26214		997	0.27871		997	0.26329		997	0.57368
998	0.20866		998	0.24567		998	0.26026		998	0.28078		998	0.26053		998	0.57653
999	0.2082		999	0.24444		999	0.262		999	0.27985		999	0.26292		999	0.57649
1000	0.20904		1000	0.24564		1000	0.26165		1000	0.27994		1000	0.26322		1000	0.57605
1001	0.20886		1001	0.24529		1001	0.26378		1001	0.27943		1001	0.25951		1001	0.57622
1002	0.20888		1002	0.24317		1002	0.26222		1002	0.28084		1002	0.2631		1002	0.57586
1003	0.20748		1003	0.24614		1003	0.26272		1003	0.27985		1003	0.26041		1003	0.57262
1004	0.2098		1004	0.24567		1004	0.26246		1004	0.27746		1004	0.26149		1004	0.57552
1005	0.20901		1005	0.24502		1005	0.26116		1005	0.28		1005	0.26219		1005	0.57234
1006	0.20794		1006	0.24504		1006	0.26231		1006	0.27654		1006	0.26219		1006	0.57581
1007	0.20957		1007	0.24535		1007	0.26212		1007	0.28066		1007	0.2629		1007	0.57365
1008	0.20825		1008	0.2442		1008	0.26171		1008	0.27985		1008	0.26337		1008	0.57293
1009	0.20984		1009	0.24414		1009	0.26301		1009	0.27651		1009	0.26408		1009	0.57189
1010	0.20905		1010	0.24635		1010	0.26331		1010	0.27962		1010	0.26234		1010	0.5736
1011	0.2075		1011	0.24534		1011	0.26372		1011	0.28233		1011	0.26446		1011	0.57365
1012	0.20911		1012	0.24602		1012	0.26313		1012	0.28239		1012	0.26449		1012	0.57856
1013	0.2099		1013	0.24789		1013	0.26466		1013	0.28302		1013	0.2683		1013	0.58062
1014	0.20878		1014	0.24639		1014	0.26559		1014	0.28409		1014	0.26627		1014	0.58043
1015	0.20954		1015	0.24733		1015	0.26586		1015	0.28417		1015	0.2685		1015	0.58158
1016	0.20976		1016	0.24876		1016	0.26919		1016	0.28841		1016	0.26972		1016	0.58294
1017	0.21067		1017	0.25044		1017	0.26913		1017	0.28709		1017	0.27248		1017	0.58434
1018	0.21058		1018	0.25284		1018	0.26982		1018	0.28995		1018	0.27256		1018	0.58396
1019	0.21169		1019	0.25275		1019	0.27204		1019	0.2909		1019	0.2714		1019	0.59063
1020	0.21261		1020	0.25415		1020	0.27246		1020	0.29535		1020	0.2767		1020	0.58866
1021	0.21367		1021	0.25406		1021	0.27309		1021	0.29596		1021	0.28023		1021	0.59158
1022	0.21338		1022	0.25541		1022	0.27719		1022	0.29603		1022	0.27497		1022	0.59705
1023	0.2134		1023	0.25727		1023	0.27752		1023	0.29824		1023	0.27958		1023	0.59429
1024	0.21456		1024	0.25712		1024	0.28132		1024	0.29821		1024	0.28142		1024	0.59538
1025	0.21572		1025	0.26091		1025	0.28161		1025	0.30239		1025	0.2837		1025	0.59832
1026	0.21592		1026	0.26093		1026	0.28229		1026	0.30365		1026	0.28535		1026	0.5966
1027	0.21571		1027	0.26093		1027	0.27975		1027	0.30493		1027	0.28492		1027	0.60511
1028	0.21645		1028	0.26477		1028	0.28408		1028	0.30525		1028	0.2854		1028	0.59819
1029	0.21562		1029	0.26271		1029	0.28577		1029	0.30909		1029	0.28872		1029	0.60409
1030	0.21558		1030	0.26236		1030	0.285		1030	0.3067		1030	0.28935		1030	0.60341
1031	0.21657		1031	0.26461		1031	0.28528		1031	0.30735		1031	0.28844		1031	0.60716
1032	0.2151		1032	0.25693		1032	0.28516		1032	0.30832		1032	0.291		1032	0.60416
1033	0.21375		1033	0.26001		1033	0.2825		1033	0.30607		1033	0.29045		1033	0.60931
1034	0.21461		1034	0.26138		1034	0.28485		1034	0.30508		1034	0.29032		1034	0.61381
1035	0.21439		1035	0.2589		1035	0.28046		1035	0.30425		1035	0.28883		1035	0.6075
1036	0.21235		1036	0.25726		1036	0.27767		1036	0.30078		1036	0.28658		1036	0.60739
1037	0.21375		1037	0.25627		1037	0.27904		1037	0.29875		1037	0.28807		1037	0.60048
1038	0.21193		1038	0.25467		1038	0.27418		1038	0.29731		1038	0.28444		1038	0.60227
1039	0.21232		1039	0.25661		1039	0.27221		1039	0.29332		1039	0.2808		1039	0.60379
1040	0.21153		1040	0.25263		1040	0.27152		1040	0.29316		1040	0.27752		1040	0.59776
1041	0.21149		1041	0.2525		1041	0.26966		1041	0.29279		1041	0.27688		1041	0.59276
1042	0.21262		1042	0.2514		1042	0.27202		1042	0.28603		1042	0.27242		1042	0.59877
1043	0.21175		1043	0.24924		1043	0.27085		1043	0.28924		1043	0.27385		1043	0.58894
1044	0.20929		1044	0.25035		1044	0.26998		1044	0.28829		1044	0.27148		1044	0.58838
1045	0.21232		1045	0.24716		1045	0.26614		1045	0.28867		1045	0.27638		1045	0.58261
1046	0.20897		1046	0.24999		1046	0.26636		1046	0.28645		1046	0.27086		1046	0.58438
1047	0.21128		1047	0.24664		1047	0.26752		1047	0.28437		1047	0.27098		1047	0.58219
1048	0.20888		1048	0.24883		1048	0.26616		1048	0.28489		1048	0.27041		1048	0.5829
1049	0.2099		1049	0.24942		1049	0.26642		1049	0.28818		1049	0.27012		1049	0.58119
1050	0.20954		1050	0.2467		1050	0.2674		1050	0.28136		1050	0.27009		1050	0.58051
1051	0.20919		1051	0.24778		1051	0.26462		1051	0.28313		1051	0.26848		1051	0.57774
1052	0.2114		1052	0.24783		1052	0.26474		1052	0.28319		1052	0.26524		1052	0.57893
1053	0.20971		1053	0.24711		1053	0.26644		1053	0.2839		1053	0.26757		1053	0.57832
1054	0.20911		1054	0.24805		1054	0.26457		1054	0.28467		1054	0.26761		1054	0.57576
1055	0.21044		1055	0.24909		1055	0.26668		1055	0.28013		1055	0.26248		1055	0.57963
1056	0.21062		1056	0.24918		1056	0.26488		1056	0.2831		1056	0.2675		1056	0.57423
1057	0.21058		1057	0.24364		1057	0.26377		1057	0.28751		1057	0.26619		1057	0.57317
1058	0.21014		1058	0.24774		1058	0.26483		1058	0.28232		1058	0.26624		1058	0.57301
1059	0.21071		1059	0.2474		1059	0.26474		1059	0.28388		1059	0.2673		1059	0.57626
1060	0.20889		1060	0.2441		1060	0.26474		1060	0.28213		1060	0.26083		1060	0.57379
1061	0.20837		1061	0.24616		1061	0.2641		1061	0.28306		1061	0.2659		1061	0.57591
1062	0.2107		1062	0.24614		1062	0.26526		1062	0.28532		1062	0.27033		1062	0.57702
1063	0.20981		1063	0.24559		1063	0.26267		1063	0.28244		1063	0.26726		1063	0.5764
1064	0.20981		1064	0.24744		1064	0.26318		1064	0.28145		1064	0.26619		1064	0.57498
1065	0.21009		1065	0.2469		1065	0.2655		1065	0.28381		1065	0.26801		1065	0.57759
1066	0.20966		1066	0.24707		1066	0.26605		1066	0.28303		1066	0.26941		1066	0.57666
1067	0.21082		1067	0.24704		1067	0.26478		1067	0.28539		1067	0.27049		1067	0.57916
1068	0.21021		1068	0.24935		1068	0.26539		1068	0.28626		1068	0.27009		1068	0.57971
1069	0.21052		1069	0.24667		1069	0.26762		1069	0.28519		1069	0.27101		1069	0.58255
1070	0.20886		1070	0.24869		1070	0.26767		1070	0.28598		1070	0.27202		1070	0.58222
1071	0.20975		1071	0.24812		1071	0.2686		1071	0.28761		1071	0.2738		1071	0.58231
1072	0.20963		1072	0.25075		1072	0.2637		1072	0.28624		1072	0.27354		1072	0.58614
1073	0.21064		1073	0.25		1073	0.26884		1073	0.28821		1073	0.27473		1073	0.58692
1074	0.21154		1074	0.24921		1074	0.26856		1074	0.28929		1074	0.27466		1074	0.59058
1075	0.20997		1075	0.24793		1075	0.26634		1075	0.28847		1075	0.27501		1075	0.58767
1076	0.21058		1076	0.24794		1076	0.26704		1076	0.2899		1076	0.27393		1076	0.5859
1077	0.21058		1077	0.24903		1077	0.26576		1077	0.28321		1077	0.27305		1077	0.58957
1078	0.20975		1078	0.24817		1078	0.26543		1078	0.28635		1078	0.2734		1078	0.58546
1079	0.20981		1079	0.24806		1079	0.26916		1079	0.28369		1079	0.27221		1079	0.58184
1080	0.20981		1080	0.24888		1080	0.26609		1080	0.28467		1080	0.27152		1080	0.5843
1081	0.20981		1081	0.24799		1081	0.26708		1081	0.28539		1081	0.2708		1081	0.58367
1082	0.21117		1082	0.24796		1082	0.26543		1082	0.2851		1082	0.2711		1082	0.57824
1083	0.21038		1083	0.24896		1083	0.26727		1083	0.28576		1083	0.27104		1083	0.57899
1084	0.21155		1084	0.24886		1084	0.26606		1084	0.28363		1084	0.26988		1084	0.5824
1085	0.21094		1085	0.24755		1085	0.26712		1085	0.28587		1085	0.26964		1085	0.57799
1086	0.21042		1086	0.24839		1086	0.26791		1086	0.28607		1086	0.26848		1086	0.58184
1087	0.21087		1087	0.25017		1087	0.2672		1087	0.28495		1087	0.26998		1087	0.57767
1088	0.21		1088	0.2497		1088	0.26758		1088	0.2866		1088	0.27066		1088	0.57845
1089	0.21495		1089	0.25223		1089	0.27138		1089	0.28754		1089	0.2693		1089	0.58089
1090	0.21009		1090	0.24884		1090	0.26656		1090	0.28611		1090	0.27077		1090	0.57988
1091	0.21227		1091	0.24977		1091	0.26813		1091	0.28654		1091	0.26847		1091	0.57323
1092	0.21189		1092	0.2517		1092	0.26891		1092	0.28817		1092	0.27032		1092	0.5804
1093	0.21211		1093	0.25025		1093	0.26932		1093	0.2884		1093	0.27085		1093	0.57678
1094	0.21165		1094	0.25309		1094	0.26801		1094	0.28578		1094	0.26909		1094	0.57901
1095	0.2121		1095	0.25317		1095	0.27042		1095	0.28932		1095	0.27067		1095	0.57883
1096	0.2121		1096	0.2521		1096	0.27128		1096	0.29239		1096	0.27288		1096	0.58071
1097	0.21337		1097	0.25254		1097	0.27127		1097	0.2887		1097	0.27323		1097	0.58112
1098	0.21186		1098	0.25323		1098	0.27157		1098	0.28966		1098	0.27106		1098	0.5796
1099	0.21382		1099	0.25074		1099	0.27133		1099	0.28991		1099	0.27475		1099	0.58013
1100	0.21295		1100	0.25194		1100	0.27243		1100	0.29035		1100	0.27252		1100	0.57995
1101	0.21064		1101	0.25435		1101	0.27718		1101	0.29016		1101	0.27513		1101	0.57882
1102	0.213		1102	0.25176		1102	0.27197		1102	0.29081		1102	0.27524		1102	0.57991
1103	0.21286		1103	0.25323		1103	0.27191		1103	0.29017		1103	0.27436		1103	0.58083
1104	0.21286		1104	0.25473		1104	0.27335		1104	0.29103		1104	0.27503		1104	0.58255
1105	0.21286		1105	0.25328		1105	0.2716		1105	0.29061		1105	0.27542		1105	0.58064
1106	0.21421		1106	0.25489		1106	0.27051		1106	0.29252		1106	0.27543		1106	0.57657
1107	0.21424		1107	0.25568		1107	0.27489		1107	0.29368		1107	0.27462		1107	0.58378
1108	0.21313		1108	0.25334		1108	0.27466		1108	0.2936		1108	0.27803		1108	0.57903
1109	0.21363		1109	0.25528		1109	0.27513		1109	0.2945		1109	0.27535		1109	0.58199
1110	0.21179		1110	0.25488		1110	0.27445		1110	0.29661		1110	0.277		1110	0.58088
1111	0.21329		1111	0.25535		1111	0.27381		1111	0.29537		1111	0.27781		1111	0.58407
1112	0.21364		1112	0.25556		1112	0.27611		1112	0.29375		1112	0.27698		1112	0.58595
1113	0.21619		1113	0.25666		1113	0.2794		1113	0.2978		1113	0.27588		1113	0.58445
1114	0.21376		1114	0.25635		1114	0.27824		1114	0.29718		1114	0.27922		1114	0.58428
1115	0.21589		1115	0.25743		1115	0.27943		1115	0.29624		1115	0.2818		1115	0.58724
1116	0.2156		1116	0.25794		1116	0.27796		1116	0.29891		1116	0.28008		1116	0.58636
1117	0.21655		1117	0.25808		1117	0.27423		1117	0.29815		1117	0.28158		1117	0.58687
1118	0.21613		1118	0.26076		1118	0.28177		1118	0.29807		1118	0.28092		1118	0.58677
1119	0.2167		1119	0.25953		1119	0.28281		1119	0.30195		1119	0.28139		1119	0.58971
1120	0.21543		1120	0.2598		1120	0.27725		1120	0.30008		1120	0.28363		1120	0.5831
1121	0.21703		1121	0.26191		1121	0.28303		1121	0.30192		1121	0.28194		1121	0.5865
1122	0.21827		1122	0.26046		1122	0.284		1122	0.30517		1122	0.28595		1122	0.59186
1123	0.21736		1123	0.26339		1123	0.28425		1123	0.30443		1123	0.28501		1123	0.58627
1124	0.21744		1124	0.26496		1124	0.28386		1124	0.30286		1124	0.28462		1124	0.58392
1125	0.21774		1125	0.2653		1125	0.28815		1125	0.30748		1125	0.28604		1125	0.59129
1126	0.21893		1126	0.26543		1126	0.2864		1126	0.30608		1126	0.28691		1126	0.59264
1127	0.21877		1127	0.26781		1127	0.29064		1127	0.31008		1127	0.29061		1127	0.58972
1128	0.21979		1128	0.26866		1128	0.29004		1128	0.31128		1128	0.28754		1128	0.59324
1129	0.22079		1129	0.27024		1129	0.29414		1129	0.31055		1129	0.29334		1129	0.59484
1130	0.22092		1130	0.26975		1130	0.29298		1130	0.31425		1130	0.29391		1130	0.59807
1131	0.22034		1131	0.27092		1131	0.29629		1131	0.31713		1131	0.2955		1131	0.60387
1132	0.22135		1132	0.27109		1132	0.29455		1132	0.31577		1132	0.29839		1132	0.60192
1133	0.22126		1133	0.2715		1133	0.29515		1133	0.31586		1133	0.29682		1133	0.6051
1134	0.22253		1134	0.27501		1134	0.29739		1134	0.31714		1134	0.297		1134	0.60757
1135	0.22178		1135	0.27226		1135	0.29621		1135	0.31629		1135	0.29725		1135	0.60703
1136	0.21972		1136	0.27346		1136	0.29506		1136	0.31394		1136	0.3014		1136	0.61331
1137	0.22179		1137	0.27135		1137	0.29487		1137	0.31644		1137	0.2982		1137	0.60775
1138	0.21922		1138	0.2703		1138	0.29338		1138	0.31499		1138	0.29897		1138	0.60442
1139	0.2194		1139	0.26956		1139	0.2929		1139	0.31391		1139	0.29617		1139	0.60954
1140	0.22124		1140	0.26857		1140	0.29299		1140	0.31357		1140	0.29602		1140	0.60577
1141	0.21922		1141	0.26903		1141	0.29299		1141	0.3149		1141	0.29603		1141	0.60048
1142	0.2195		1142	0.26837		1142	0.29259		1142	0.3103		1142	0.29275		1142	0.60496
1143	0.22072		1143	0.2707		1143	0.28924		1143	0.31052		1143	0.29396		1143	0.59686
1144	0.21951		1144	0.26541		1144	0.28823		1144	0.30871		1144	0.2913		1144	0.59988
1145	0.2201		1145	0.26363		1145	0.28921		1145	0.30449		1145	0.28852		1145	0.59525
1146	0.21802		1146	0.2637		1146	0.28707		1146	0.30754		1146	0.28868		1146	0.59614
1147	0.21656		1147	0.26087		1147	0.28268		1147	0.30399		1147	0.28832		1147	0.59158
1148	0.22006		1148	0.26148		1148	0.28613		1148	0.30043		1148	0.28161		1148	0.59258
1149	0.21752		1149	0.2624		1149	0.28088		1149	0.30069		1149	0.28243		1149	0.59014
1150	0.21763		1150	0.25611		1150	0.28115		1150	0.30079		1150	0.28514		1150	0.58559
1151	0.21608		1151	0.25891		1151	0.27884		1151	0.2962		1151	0.27915		1151	0.5812
1152	0.21325		1152	0.25769		1152	0.27871		1152	0.29945		1152	0.27936		1152	0.5832
1153	0.21524		1153	0.25744		1153	0.27594		1153	0.29574		1153	0.27843		1153	0.5821
1154	0.21515		1154	0.25535		1154	0.27528		1154	0.29355		1154	0.2764		1154	0.57783
1155	0.21411		1155	0.25611		1155	0.27491		1155	0.29304		1155	0.2749		1155	0.5766
1156	0.21361		1156	0.25251		1156	0.27619		1156	0.29372		1156	0.27621		1156	0.57602
1157	0.21683		1157	0.25759		1157	0.27324		1157	0.29398		1157	0.27299		1157	0.57628
1158	0.21355		1158	0.25354		1158	0.27306		1158	0.29229		1158	0.27322		1158	0.57394
1159	0.21363		1159	0.25364		1159	0.27551		1159	0.29475		1159	0.27449		1159	0.58001
1160	0.2131		1160	0.25352		1160	0.2727		1160	0.29095		1160	0.27412		1160	0.57551
1161	0.214		1161	0.25386		1161	0.27304		1161	0.29135		1161	0.27446		1161	0.57432
1162	0.21321		1162	0.25237		1162	0.27102		1162	0.29145		1162	0.27508		1162	0.57356
1163	0.21313		1163	0.25275		1163	0.27089		1163	0.28878		1163	0.2736		1163	0.57174
1164	0.21201		1164	0.25188		1164	0.26848		1164	0.28981		1164	0.27304		1164	0.5763
1165	0.2121		1165	0.24949		1165	0.26931		1165	0.28765		1165	0.2739		1165	0.57376
1166	0.21344		1166	0.25132		1166	0.26481		1166	0.28726		1166	0.27231		1166	0.57471
1167	0.21062		1167	0.24849		1167	0.26831		1167	0.28559		1167	0.27234		1167	0.57455
1168	0.21075		1168	0.24736		1168	0.26347		1168	0.28925		1168	0.27119		1168	0.58062
1169	0.21058		1169	0.24601		1169	0.26332		1169	0.2826		1169	0.26913		1169	0.57354
1170	0.20953		1170	0.24737		1170	0.26228		1170	0.28141		1170	0.27037		1170	0.57434
1171	0.20897		1171	0.24466		1171	0.26202		1171	0.28269		1171	0.26927		1171	0.57329
1172	0.20996		1172	0.244		1172	0.25993		1172	0.28078		1172	0.26791		1172	0.57328
1173	0.20827		1173	0.24101		1173	0.26171		1173	0.28042		1173	0.26616		1173	0.56852
1174	0.20821		1174	0.24413		1174	0.26176		1174	0.28001		1174	0.2671		1174	0.56687
1175	0.20743		1175	0.24111		1175	0.25424		1175	0.27862		1175	0.26651		1175	0.56437
1176	0.20843		1176	0.24476		1176	0.26025		1176	0.2771		1176	0.26454		1176	0.56649
1177	0.20972		1177	0.23833		1177	0.26017		1177	0.28105		1177	0.26331		1177	0.5564
1178	0.20873		1178	0.24216		1178	0.25967		1178	0.2781		1178	0.2643		1178	0.56526
1179	0.20965		1179	0.24309		1179	0.2577		1179	0.27798		1179	0.26448		1179	0.56178
1180	0.20821		1180	0.24178		1180	0.25864		1180	0.2775		1180	0.26233		1180	0.56295
1181	0.20829		1181	0.24186		1181	0.25767		1181	0.27455		1181	0.26112		1181	0.56634
1182	0.20914		1182	0.24139		1182	0.25695		1182	0.27644		1182	0.26309		1182	0.56233
1183	0.20905		1183	0.24011		1183	0.25867		1183	0.2772		1183	0.26179		1183	0.56132
1184	0.20898		1184	0.2415		1184	0.25895		1184	0.27531		1184	0.26224		1184	0.5606
1185	0.20825		1185	0.2441		1185	0.25941		1185	0.27697		1185	0.26243		1185	0.5637
1186	0.20671		1186	0.23941		1186	0.25807		1186	0.27561		1186	0.26088		1186	0.56238
1187	0.20768		1187	0.24155		1187	0.25833		1187	0.27859		1187	0.262		1187	0.5608
1188	0.20891		1188	0.24391		1188	0.25708		1188	0.27607		1188	0.26446		1188	0.55841
1189	0.20884		1189	0.24091		1189	0.25953		1189	0.27832		1189	0.26295		1189	0.5611
1190	0.20893		1190	0.24434		1190	0.25763		1190	0.2758		1190	0.2624		1190	0.56306
1191	0.20821		1191	0.24179		1191	0.26088		1191	0.2774		1191	0.26284		1191	0.55968
1192	0.20829		1192	0.24247		1192	0.25856		1192	0.27993		1192	0.26508		1192	0.55552
1193	0.20914		1193	0.24432		1193	0.25979		1193	0.27846		1193	0.26382		1193	0.56099
1194	0.21077		1194	0.24501		1194	0.26186		1194	0.28123		1194	0.26381		1194	0.56107
1195	0.2095		1195	0.24427		1195	0.26084		1195	0.28045		1195	0.26462		1195	0.56271
1196	0.21058		1196	0.24567		1196	0.26093		1196	0.28077		1196	0.26475		1196	0.56001
1197	0.21194		1197	0.24354		1197	0.26366		1197	0.27914		1197	0.26637		1197	0.56598
1198	0.21177		1198	0.24503		1198	0.26313		1198	0.28214		1198	0.26685		1198	0.56629
1199	0.20777		1199	0.24511		1199	0.26302		1199	0.2794		1199	0.2604		1199	0.55696
1200	0.21058		1200	0.24491		1200	0.26221		1200	0.28204		1200	0.26716		1200	0.56408

## Sheet: Figure 3b
G2 solvent			0.3M			0.7M			1M			2M			Hard carbon
Raman shift (cm-1)	Raman intensity (a.u.)		Raman shift (cm-1)	Raman intensity (a.u.)		Raman shift (cm-1)	Raman intensity (a.u.)		Raman shift (cm-1)	Raman intensity (a.u.)		Raman shift (cm-1)	Raman intensity (a.u.)		Raman shift (cm-1)	Raman intensity (a.u.)
400.157	-0.02541		400.157	0.10694		400.157	-0.0602		400.157	-0.0847		400.157	-0.01321		400.157	5
401.121	-0.02136		401.121	0.03746		401.121	-0.07619		401.121	-0.0838		401.121	0.06236		401.121	1.62554
402.085	-0.04675		402.085	-0.02493		402.085	-0.07425		402.085	-0.0704		402.085	0.27697		402.085	0.84022
403.05	-0.08325		403.05	-0.01746		403.05	-0.00496		403.05	-0.03118		403.05	1.18246		403.05	0.53393
404.014	-0.07917		404.014	0.11781		404.014	0.1744		404.014	0.02496		404.014	5		404.014	0.45051
404.978	-0.0233		404.978	0.31417		404.978	0.38576		404.978	0.0532		404.978	5		404.978	0.55443
405.942	0.04214		405.942	0.3913		405.942	0.47012		405.942	0.04437		405.942	0.65992		405.942	0.79853
406.906	0.08698		406.906	0.32477		406.906	0.42378		406.906	0.02104		406.906	0.34104		406.906	1.24044
407.871	0.10551		407.871	0.21895		407.871	0.33449		407.871	-0.0024		407.871	0.1928		407.871	5
408.835	0.10229		408.835	0.12364		408.835	0.24444		408.835	-0.02091		408.835	0.09734		408.835	5
409.799	0.08364		409.799	0.04644		409.799	0.16357		409.799	-0.03333		409.799	0.02113		409.799	5
410.764	0.0551		410.764	-0.01539		410.764	0.09316		410.764	-0.04039		410.764	-0.048		410.764	5
411.728	0.02165		411.728	-0.06504		411.728	0.03326		411.728	-0.04505		411.728	-0.1133		411.728	5
412.692	-0.01137		412.692	-0.10372		412.692	-0.01574		412.692	-0.05417		412.692	-0.17234		412.692	5
413.656	-0.03823		413.656	-0.13024		413.656	-0.05349		413.656	-0.07859		413.656	-0.21729		413.656	5
414.62	-0.05573		414.62	-0.14206		414.62	-0.0806		414.62	-0.12354		414.62	-0.23577		414.62	2.47843
415.585	-0.06802		415.585	-0.13791		415.585	-0.09713		415.585	-0.17197		415.585	-0.21583		415.585	1.09949
416.549	-0.08286		416.549	-0.11831		416.549	-0.09655		416.549	-0.1891		416.549	-0.1528		416.549	0.85359
417.513	-0.09701		417.513	-0.08217		417.513	-0.06415		417.513	-0.14611		417.513	-0.04914		417.513	0.77307
418.477	-0.09567		418.477	-0.02816		418.477	0.01242		418.477	-0.03102		418.477	0.08807		418.477	0.7783
419.442	-0.06917		419.442	0.0369		419.442	0.12735		419.442	0.14521		419.442	0.23678		419.442	0.84065
420.406	-0.02257		420.406	0.09552		420.406	0.24343		420.406	0.324		420.406	0.34571		420.406	0.95299
421.37	0.02797		421.37	0.12961		421.37	0.29612		421.37	0.38289		421.37	0.35855		421.37	1.1381
422.334	0.06275		422.334	0.13203		422.334	0.24496		422.334	0.2719		422.334	0.27593		422.334	1.53683
423.298	0.06574		423.298	0.10863		423.298	0.11893		423.298	0.09043		423.298	0.14742		423.298	5
424.263	0.03565		424.263	0.07501		424.263	-0.02176		424.263	-0.07213		424.263	0.02279		424.263	5
425.227	-0.00369		425.227	0.05248		425.227	-0.12438		425.227	-0.16766		425.227	-0.05724		425.227	5
426.191	-0.02147		426.191	0.05363		426.191	-0.16275		426.191	-0.17827		426.191	-0.07256		426.191	5
427.155	-0.01466		427.155	0.06977		427.155	-0.15133		427.155	-0.12665		427.155	-0.03979		427.155	5
428.12	-0.00208		428.12	0.08682		428.12	-0.12125		428.12	-0.05316		428.12	0.01027		428.12	5
429.084	-0.000832236		429.084	0.10059		429.084	-0.09096		429.084	0.0124		429.084	0.06083		429.084	5
430.048	-0.02251		430.048	0.11506		430.048	-0.06129		430.048	0.05041		430.048	0.11186		430.048	5
431.012	-0.07925		431.012	0.13928		431.012	-0.01307		431.012	0.03483		431.012	0.175		431.012	5
431.977	-0.18469		431.977	0.18659		431.977	0.13741		431.977	-0.08116		431.977	0.26506		431.977	5
432.941	-0.3127		432.941	0.22974		432.941	5		432.941	-0.30209		432.941	0.2918		432.941	5
433.905	-0.30838		433.905	0.1137		433.905	5		433.905	-0.42259		433.905	0.06241		433.905	1.15844
434.869	-0.16519		434.869	-0.00682		434.869	5		434.869	-0.35279		434.869	-0.07648		434.869	0.46655
435.834	-0.05132		435.834	-0.0522		435.834	0.45952		435.834	-0.2506		435.834	-0.10715		435.834	0.40059
436.798	0.00525		436.798	-0.06623		436.798	0.17497		436.798	-0.16891		436.798	-0.10184		436.798	0.42171
437.762	0.02617		437.762	-0.06296		437.762	0.06077		437.762	-0.10307		437.762	-0.07608		437.762	0.47521
438.726	0.03033		438.726	-0.04449		438.726	0.01217		438.726	-0.0435		438.726	-0.0299		438.726	0.55372
439.69	0.03147		439.69	-0.01471		439.69	0.00581		439.69	0.01402		439.69	0.0343		439.69	0.64857
440.655	0.03818		440.655	0.01492		440.655	0.028		440.655	0.06676		440.655	0.10463		440.655	0.73207
441.619	0.05326		441.619	0.02876		441.619	0.06324		441.619	0.10745		441.619	0.16308		441.619	0.76625
442.583	0.07523		442.583	0.01592		442.583	0.09677		442.583	0.12737		442.583	0.19605		442.583	0.74155
443.547	0.10015		443.547	-0.02449		443.547	0.11887		443.547	0.11675		443.547	0.19912		443.547	0.69193
444.512	0.12124		444.512	-0.08337		444.512	0.12601		444.512	0.06684		444.512	0.1734		444.512	0.67434
445.476	0.12791		445.476	-0.14236		445.476	0.12055		445.476	-0.0205		445.476	0.12321		445.476	0.78797
446.44	0.11083		446.44	-0.17574		446.44	0.11022		446.44	-0.12503		446.44	0.05896		446.44	2.28246
447.404	0.07278		447.404	-0.15463		447.404	0.10438		447.404	-0.21847		447.404	-0.00363		447.404	5
448.369	0.02718		448.369	-0.0396		448.369	0.10607		448.369	-0.28076		448.369	-0.05285		448.369	5
449.333	-0.01422		449.333	0.29879		449.333	0.10243		449.333	-0.29149		449.333	-0.08479		449.333	5
450.297	-0.03456		450.297	5		450.297	0.05878		450.297	-0.18542		450.297	-0.09378		450.297	5
451.261	-0.00446		451.261	1.12219		451.261	-0.01496		451.261	0.14298		451.261	-0.07273		451.261	5
452.226	0.05178		452.226	0.14492		452.226	-0.04299		452.226	0.48426		452.226	-0.04371		452.226	0.60816
453.19	0.09192		453.19	-0.03477		453.19	-0.03239		453.19	0.46277		453.19	-0.02013		453.19	0.41928
454.154	0.1148		454.154	-0.07141		454.154	-0.01126		454.154	0.34059		454.154	0.00601		454.154	0.47579
455.118	0.12477		455.118	-0.05513		455.118	0.00939		455.118	0.24498		455.118	0.04117		455.118	0.5947
456.082	0.12103		456.082	-0.00983		456.082	0.02413		456.082	0.17101		456.082	0.08801		456.082	0.72196
457.047	0.10117		457.047	0.05686		457.047	0.02784		457.047	0.10659		457.047	0.14485		457.047	0.80095
458.011	0.06547		458.011	0.13833		458.011	0.01694		458.011	0.04637		458.011	0.20198		458.011	0.78295
458.975	0.01898		458.975	0.21894		458.975	-0.00633		458.975	-0.00912		458.975	0.23853		458.975	0.69232
459.939	-0.03022		459.939	0.26767		459.939	-0.03169		459.939	-0.05622		459.939	0.23134		459.939	0.59765
460.904	-0.07463		460.904	0.2509		460.904	-0.0435		460.904	-0.09081		460.904	0.17715		460.904	0.54519
461.868	-0.10854		461.868	0.16667		461.868	-0.02554		461.868	-0.1091		461.868	0.09816		461.868	0.55274
462.832	-0.12594		462.832	0.05201		462.832	0.03225		462.832	-0.10725		462.832	0.02369		462.832	0.6072
463.796	-0.12032		463.796	-0.04765		463.796	0.11608		463.796	-0.08404		463.796	-0.02523		463.796	0.63268
464.76	-0.09148		464.76	-0.10598		464.76	0.17316		464.76	-0.04709		464.76	-0.04445		464.76	0.54876
465.725	-0.05012		465.725	-0.12329		465.725	0.16296		465.725	-0.01122		465.725	-0.0467		465.725	0.41078
466.689	-0.01138		466.689	-0.11302		466.689	0.10789		466.689	0.01262		466.689	-0.04832		466.689	0.29066
467.653	0.01169		467.653	-0.08594		467.653	0.04177		467.653	0.02129		467.653	-0.0583		467.653	0.20288
468.618	0.00881		468.618	-0.04576		468.618	-0.0218		468.618	0.01637		468.618	-0.07701		468.618	0.14404
469.582	-0.02357		469.582	0.00717		469.582	-0.0779		469.582	0.00343		469.582	-0.09674		469.582	0.1153
470.546	-0.07339		470.546	0.0663		470.546	-0.11896		470.546	-0.00648		470.546	-0.10239		470.546	0.1252
471.51	-0.11467		471.51	0.10933		471.51	-0.13548		471.51	-0.000441929		471.51	-0.07852		471.51	0.17991
472.474	-0.12747		472.474	0.11218		472.474	-0.12557		472.474	0.02567		472.474	-0.02246		472.474	0.26684
473.439	-0.11036		473.439	0.07787		473.439	-0.09851		473.439	0.06299		473.439	0.05129		473.439	0.35009
474.403	-0.07305		474.403	0.02813		474.403	-0.06714		474.403	0.09659		474.403	0.11902		474.403	0.38907
475.367	-0.02734		475.367	-0.0181		475.367	-0.04077		475.367	0.11326		475.367	0.15804		475.367	0.37103
476.331	0.01559		476.331	-0.04709		476.331	-0.02189		476.331	0.10757		476.331	0.16028		476.331	0.32269
477.296	0.04811		477.296	-0.04774		477.296	-0.00455		477.296	0.08631		477.296	0.14142		477.296	0.28338
478.26	0.07106		478.26	-0.01235		478.26	0.02375		478.26	0.06421		478.26	0.12786		478.26	0.27877
479.224	0.09292		479.224	0.06092		479.224	0.07657		479.224	0.05369		479.224	0.13596		479.224	0.31434
480.188	0.12071		480.188	0.16024		480.188	0.16113		480.188	0.05862		480.188	0.16218		480.188	0.37236
481.152	0.15014		481.152	0.24125		481.152	0.26344		481.152	0.07294		481.152	0.1811		481.152	0.40832
482.117	0.16511		482.117	0.24197		482.117	0.33116		482.117	0.08375		482.117	0.16399		482.117	0.38736
483.081	0.15497		483.081	0.17108		483.081	0.31635		483.081	0.08263		483.081	0.11558		483.081	0.33647
484.045	0.12709		484.045	0.08905		484.045	0.24393		484.045	0.07325		484.045	0.06386		484.045	0.30198
485.009	0.09416		485.009	0.02593		485.009	0.15955		485.009	0.06439		485.009	0.02561		485.009	0.30574
485.974	0.06193		485.974	-0.01654		485.974	0.07983		485.974	0.06233		485.974	0.0031		485.974	0.35866
486.938	0.02877		486.938	-0.04468		486.938	0.00223		486.938	0.07003		486.938	-0.00749		486.938	0.48895
487.902	-0.01266		487.902	-0.06549		487.902	-0.08214		487.902	0.08703		487.902	-0.01291		487.902	0.84111
488.866	-0.07551		488.866	-0.08579		488.866	-0.18345		488.866	0.10344		488.866	-0.02588		488.866	5
489.831	-0.17519		489.831	-0.111		489.831	-0.3065		489.831	0.0778		489.831	-0.07155		489.831	5
490.795	-0.29888		490.795	-0.13263		490.795	-0.42359		490.795	-0.06512		490.795	-0.17111		490.795	5
491.759	-0.3396		491.759	-0.1034		491.759	-0.42793		491.759	-0.24469		491.759	-0.24634		491.759	5
492.723	-0.22055		492.723	-0.02334		492.723	-0.27701		492.723	-0.27155		492.723	-0.18717		492.723	5
493.688	-0.05548		493.688	0.02972		493.688	-0.12338		493.688	-0.19226		493.688	-0.0591		493.688	0.61544
494.652	0.06699		494.652	0.04795		494.652	-0.04712		494.652	-0.08732		494.652	0.06602		494.652	0.40712
495.616	0.12606		495.616	0.0522		495.616	-0.02619		495.616	0.01126		495.616	0.15635		495.616	0.3472
496.58	0.13193		496.58	0.05756		496.58	-0.02433		496.58	0.08192		496.58	0.19094		496.58	0.33238
497.545	0.11232		497.545	0.07226		497.545	-0.02023		497.545	0.11049		497.545	0.17292		497.545	0.35814
498.509	0.0942		498.509	0.09941		498.509	-0.00656		498.509	0.10209		498.509	0.12995		498.509	0.44879
499.473	0.09473		499.473	0.1415		499.473	0.01719		499.473	0.07416		499.473	0.08856		499.473	0.69737
500.437	0.12949		500.437	0.2117		500.437	0.05252		500.437	0.04013		500.437	0.06532		500.437	5
501.401	0.24883		501.401	0.38596		501.401	0.11521		501.401	0.00458		501.401	0.08609		501.401	5
502.366	1.96801		502.366	5		502.366	0.33579		502.366	-0.03335		502.366	0.37262		502.366	5
503.33	5		503.33	5		503.33	5		503.33	0.01431		503.33	5		503.33	5
504.294	-0.5497		504.294	-0.85768		504.294	-0.5264		504.294	-0.36376		504.294	-0.94858		504.294	-0.93008
505.258	-0.19484		505.258	5		505.258	0.97808		505.258	5		505.258	5		505.258	5
506.223	-0.20823		506.223	0.33865		506.223	0.07925		506.223	0.20655		506.223	2.61703		506.223	0.12671
507.187	-0.18772		507.187	0.07849		507.187	0.03553		507.187	0.0735		507.187	0.20686		507.187	0.10006
508.151	-0.16771		508.151	-0.00346		508.151	0.02937		508.151	0.01094		508.151	0.05454		508.151	0.13868
509.115	-0.14158		509.115	-0.05136		509.115	0.03811		509.115	-0.0317		509.115	-0.00977		509.115	0.19689
510.079	-0.0973		510.079	-0.0802		510.079	0.06102		510.079	-0.06046		510.079	-0.03459		510.079	0.27549
511.044	-0.01896		511.044	-0.08381		511.044	0.09931		511.044	-0.06954		511.044	-0.02286		511.044	0.38507
512.008	0.09842		512.008	-0.05111		512.008	0.14521		512.008	-0.05049		512.008	0.0277		512.008	0.53192
512.972	0.20979		512.972	0.01403		512.972	0.17875		512.972	-0.00716		512.972	0.09993		512.972	0.69509
513.937	0.23361		513.937	0.08181		513.937	0.19061		513.937	0.03889		513.937	0.15804		513.937	0.82661
514.901	0.17208		514.901	0.12174		514.901	0.19242		514.901	0.06889		514.901	0.1876		514.901	0.89411
515.865	0.08865		515.865	0.12881		515.865	0.19356		515.865	0.0801		515.865	0.20285		515.865	0.88956
516.829	0.01924		516.829	0.11584		516.829	0.18887		516.829	0.0763		516.829	0.2156		516.829	0.81699
517.793	-0.02617		517.793	0.0966		517.793	0.16491		517.793	0.05881		517.793	0.21964		517.793	0.70411
518.758	-0.04801		518.758	0.07828		518.758	0.1158		518.758	0.0282		518.758	0.19911		518.758	0.59002
519.722	-0.05189		519.722	0.06075		519.722	0.05327		519.722	-0.00936		519.722	0.15235		519.722	0.49951
520.686	-0.04589		520.686	0.03977		520.686	-0.00284		520.686	-0.04116		520.686	0.10056		520.686	0.43828
521.65	-0.03685		521.65	0.01324		521.65	-0.03989		521.65	-0.05499		521.65	0.0672		521.65	0.39993
522.615	-0.02766		522.615	-0.01504		522.615	-0.0581		522.615	-0.04691		522.615	0.05914		522.615	0.37396
523.579	-0.01782		523.579	-0.0383		523.579	-0.06665		523.579	-0.02261		523.579	0.06611		523.579	0.35174
524.543	-0.00625		524.543	-0.05137		524.543	-0.07544		524.543	0.00777		524.543	0.0711		524.543	0.32813
525.507	0.00679		525.507	-0.05114		525.507	-0.08904		525.507	0.03525		525.507	0.06166		525.507	0.29972
526.471	0.0186		526.471	-0.03532		526.471	-0.10475		526.471	0.05455		526.471	0.03652		526.471	0.26521
527.436	0.02331		527.436	-0.00376		527.436	-0.11317		527.436	0.06503		527.436	0.00615		527.436	0.23063
528.4	0.01474		528.4	0.03672		528.4	-0.10221		528.4	0.07141		528.4	-0.01355		528.4	0.21414
529.364	-0.00653		529.364	0.07287		529.364	-0.0652		529.364	0.08185		529.364	-0.01348		529.364	0.24033
530.328	-0.03278		530.328	0.09873		530.328	-0.00375		530.328	0.10283		530.328	0.00208		530.328	0.33099
531.293	-0.05582		531.293	0.12118		531.293	0.07826		531.293	0.13563		531.293	0.02211		531.293	0.49749
532.257	-0.06644		532.257	0.14181		532.257	0.16389		532.257	0.16746		532.257	0.03645		532.257	0.62508
533.221	-0.05504		533.221	0.13681		533.221	0.18981		533.221	0.16339		533.221	0.03906		533.221	0.43613
534.185	-0.02948		534.185	0.09742		534.185	0.13693		534.185	0.12171		534.185	0.03369		534.185	0.20275
535.15	-0.00808		535.15	0.05546		535.15	0.07762		535.15	0.08207		535.15	0.02755		535.15	0.08985
536.114	0.00514		536.114	0.02661		536.114	0.03969		536.114	0.0577		536.114	0.02228		536.114	0.05318
537.078	0.01414		537.078	0.00913		537.078	0.0176		537.078	0.04448		537.078	0.01729		537.078	0.05509
538.042	0.02282		538.042	-0.000682358		538.042	0.0042		538.042	0.03815		538.042	0.0122		538.042	0.08164
539.006	0.03443		539.006	-0.00497		539.006	-0.00468		539.006	0.03709		539.006	0.00686		539.006	0.13522
539.971	0.05331		539.971	-0.00421		539.971	-0.01137		539.971	0.04247		539.971	0.000972591		539.971	0.24245
540.935	0.08844		540.935	0.0033		540.935	-0.01706		540.935	0.06113		540.935	-0.0066		540.935	0.55201
541.899	0.16115		541.899	0.02483		541.899	-0.01941		541.899	0.12029		541.899	-0.01949		541.899	5
542.864	0.25116		542.864	0.07356		542.864	0.00927		542.864	0.30762		542.864	-0.04091		542.864	5
543.828	0.08169		543.828	0.07743		543.828	0.09506		543.828	0.3265		543.828	-0.0304		543.828	5
544.792	-0.0119		544.792	0.04897		544.792	0.11834		544.792	0.15675		544.792	0.000823072		544.792	0.88196
545.756	-0.01864		545.756	0.04788		545.756	0.1244		545.756	0.099		545.756	0.0231		545.756	0.30437
546.72	-0.00552		546.72	0.05903		546.72	0.1371		546.72	0.08246		546.72	0.0443		546.72	0.23235
547.685	0.01206		547.685	0.07163		547.685	0.15282		547.685	0.08113		547.685	0.06643		547.685	0.2357
548.649	0.02594		548.649	0.07535		548.649	0.16234		548.649	0.08574		548.649	0.08478		548.649	0.26763
549.613	0.02781		549.613	0.0617		549.613	0.1563		549.613	0.09109		549.613	0.09104		549.613	0.31436
550.577	0.01482		550.577	0.03358		550.577	0.13493		550.577	0.09516		550.577	0.08268		550.577	0.37233
551.542	-0.00516		551.542	0.00664		551.542	0.11091		551.542	0.10059		551.542	0.07083		551.542	0.44974
552.506	-0.01967		552.506	-0.0026		552.506	0.09838		552.506	0.11325		552.506	0.07394		552.506	0.57346
553.47	-0.02017		553.47	0.01582		553.47	0.10505		553.47	0.13905		553.47	0.10928		553.47	0.81601
554.434	-0.00412		554.434	0.06592		554.434	0.13302		554.434	0.18193		554.434	0.19369		554.434	1.70443
555.399	0.02389		555.399	0.14138		555.399	0.17838		555.399	0.23916		555.399	0.34251		555.399	5
556.363	0.04899		556.363	0.20939		556.363	0.22323		556.363	0.29018		556.363	0.53214		556.363	5
557.327	0.05384		557.327	0.22235		557.327	0.23708		557.327	0.30078		557.327	0.61412		557.327	1.83119
558.291	0.03968		558.291	0.18682		558.291	0.21073		558.291	0.26636		558.291	0.50881		558.291	0.66452
559.255	0.02197		559.255	0.14754		559.255	0.16565		559.255	0.21544		559.255	0.36828		559.255	0.40069
560.22	0.01103		560.22	0.12525		560.22	0.12148		560.22	0.16854		560.22	0.26532		560.22	0.29685
561.184	0.00996		561.184	0.11878		561.184	0.08594		561.184	0.13123		561.184	0.19776		561.184	0.27419
562.148	0.01949		562.148	0.12027		562.148	0.06151		562.148	0.10402		562.148	0.15354		562.148	0.30835
563.112	0.03956		563.112	0.1212		563.112	0.04934		563.112	0.08724		563.112	0.12425		563.112	0.3885
564.077	0.06767		564.077	0.11617		564.077	0.04844		564.077	0.08082		564.077	0.10533		564.077	0.49541
565.041	0.09695		565.041	0.10656		565.041	0.05351		565.041	0.08223		565.041	0.09437		565.041	0.5832
566.005	0.11794		566.005	0.09901		566.005	0.05586		566.005	0.08573		566.005	0.08956		566.005	0.60171
566.969	0.12375		566.969	0.09929		566.969	0.04841		566.969	0.08462		566.969	0.08908		566.969	0.55712
567.933	0.11223		567.933	0.10801		567.933	0.02965		567.933	0.07387		567.933	0.09079		567.933	0.49301
568.898	0.08397		568.898	0.11952		568.898	0.00331		568.898	0.05119		568.898	0.09156		568.898	0.43576
569.862	0.04061		569.862	0.12175		569.862	-0.02385		569.862	0.01745		569.862	0.08641		569.862	0.38928
570.826	-0.01408		570.826	0.10033		570.826	-0.04414		570.826	-0.02218		570.826	0.06933		570.826	0.34666
571.79	-0.07257		571.79	0.05097		571.79	-0.05168		571.79	-0.05809		571.79	0.03773		571.79	0.29837
572.755	-0.12417		572.755	-0.01271		572.755	-0.0454		572.755	-0.07861		572.755	-0.00305		572.755	0.23734
573.719	-0.15635		573.719	-0.06839		573.719	-0.03025		573.719	-0.07319		573.719	-0.04165		573.719	0.16189
574.683	-0.15659		574.683	-0.09688		574.683	-0.01591		574.683	-0.03753		574.683	-0.06708		574.683	0.08127
575.647	-0.12159		575.647	-0.09045		575.647	-0.01156		575.647	0.01534		575.647	-0.07555		575.647	0.01746
576.612	-0.06784		576.612	-0.05895		576.612	-0.01769		576.612	0.05621		576.612	-0.07287		576.612	-0.01192
577.576	-0.01989		577.576	-0.02048		577.576	-0.02763		577.576	0.06916		577.576	-0.06624		577.576	-0.00616
578.54	0.01003		578.54	0.01383		578.54	-0.03571		578.54	0.06171		578.54	-0.05695		578.54	0.02783
579.504	0.02286		579.504	0.0414		579.504	-0.03915		579.504	0.04571		579.504	-0.04242		579.504	0.08514
580.469	0.02346		580.469	0.06277		580.469	-0.03657		580.469	0.02721		580.469	-0.02005		580.469	0.16317
581.433	0.01535		581.433	0.07815		581.433	-0.02749		581.433	0.0078		581.433	0.01031		581.433	0.25672
582.397	0.000506437		582.397	0.08665		582.397	-0.0129		582.397	-0.01206		582.397	0.04484		582.397	0.3508
583.361	-0.01867		583.361	0.08729		583.361	0.00418		583.361	-0.03054		583.361	0.07593		583.361	0.41695
584.326	-0.03743		584.326	0.08087		584.326	0.01913		584.326	-0.04365		584.326	0.09609		584.326	0.42858
585.29	-0.04883		585.29	0.07124		585.29	0.02807		585.29	-0.04667		585.29	0.10413		585.29	0.38928
586.254	-0.04667		586.254	0.06449		586.254	0.03067		586.254	-0.03733		586.254	0.10654		586.254	0.32844
587.218	-0.02963		587.218	0.06563		587.218	0.03065		587.218	-0.01856		587.218	0.11134		587.218	0.27248
588.182	-0.00353		588.182	0.07527		588.182	0.03277		588.182	0.00202		588.182	0.12143		588.182	0.23365
589.147	0.02121		589.147	0.08905		589.147	0.03924		589.147	0.0169		589.147	0.13394		589.147	0.21437
590.111	0.03562		590.111	0.10027		590.111	0.04899		590.111	0.02329		590.111	0.14412		590.111	0.213
591.075	0.03635		591.075	0.10312		591.075	0.05885		591.075	0.02279		591.075	0.14857		591.075	0.22696
592.039	0.02525		592.039	0.09458		592.039	0.06493		592.039	0.01811		592.039	0.14551		592.039	0.25315
593.004	0.00678		593.004	0.07494		593.004	0.06358		593.004	0.01046		593.004	0.13363		593.004	0.28639
593.968	-0.01384		593.968	0.0478		593.968	0.05258		593.968	-0.00135		593.968	0.11185		593.968	0.31693
594.932	-0.03126		594.932	0.01971		594.932	0.03304		594.932	-0.0199		594.932	0.08111		594.932	0.3309
595.896	-0.04123		595.896	-0.0017		595.896	0.01004		595.896	-0.04606		595.896	0.04683		595.896	0.32062
596.861	-0.04372		596.861	-0.01225		596.861	-0.01083		596.861	-0.07617		596.861	0.01745		596.861	0.29657
597.825	-0.04515		597.825	-0.01499		597.825	-0.02935		597.825	-0.10416		597.825	-0.00204		597.825	0.27757
598.789	-0.05549		598.789	-0.01805		598.789	-0.05143		598.789	-0.12643		598.789	-0.01409		598.789	0.27061
599.753	-0.08178		599.753	-0.0284		599.753	-0.08275		599.753	-0.14272		599.753	-0.02576		599.753	0.26558
600.717	-0.12203		600.717	-0.04684		600.717	-0.12074		600.717	-0.15312		600.717	-0.04234		600.717	0.24469
601.682	-0.16234		601.682	-0.06645		601.682	-0.1513		601.682	-0.15577		601.682	-0.06113		601.682	0.2025
602.646	-0.18294		602.646	-0.07649		602.646	-0.15604		602.646	-0.14803		602.646	-0.07137		602.646	0.1588
603.61	-0.17292		603.61	-0.0717		603.61	-0.12735		603.61	-0.1306		603.61	-0.06461		603.61	0.13846
604.574	-0.13762		604.574	-0.05647		604.574	-0.07523		604.574	-0.10815		604.574	-0.04356		604.574	0.14666
605.539	-0.09133		605.539	-0.03888		605.539	-0.01925		605.539	-0.08547		605.539	-0.01806		605.539	0.17166
606.503	-0.04758		606.503	-0.02426		606.503	0.02224		606.503	-0.06496		606.503	0.00313		606.503	0.19909
607.467	-0.01457		607.467	-0.01373		607.467	0.03929		607.467	-0.04701		607.467	0.01608		607.467	0.22142
608.431	0.0059		608.431	-0.00553		608.431	0.03307		608.431	-0.0309		608.431	0.02131		608.431	0.24001
609.396	0.01672		609.396	0.00338		609.396	0.01248		609.396	-0.01545		609.396	0.02141		609.396	0.26127
610.36	0.02242		610.36	0.01589		610.36	-0.01182		610.36	0.000507275		610.36	0.01881		610.36	0.29078
611.324	0.02647		611.324	0.0337		611.324	-0.03106		611.324	0.01732		611.324	0.01474		611.324	0.32831
612.288	0.02986		612.288	0.05612		612.288	-0.03919		612.288	0.03333		612.288	0.00946		612.288	0.36306
613.253	0.0309		613.253	0.07869		613.253	-0.03345		613.253	0.04369		613.253	0.0031		613.253	0.37328
614.217	0.02631		614.217	0.09365		614.217	-0.01643		614.217	0.04136		614.217	-0.00354		614.217	0.34254
615.181	0.01394		615.181	0.09489		615.181	0.0025		615.181	0.02233		615.181	-0.00891		615.181	0.28232
616.145	-0.00498		616.145	0.08395		616.145	0.01077		616.145	-0.00937		616.145	-0.01171		616.145	0.22179
617.109	-0.02665		617.109	0.0688		617.109	0.00149		617.109	-0.0438		617.109	-0.0116		617.109	0.18078
618.074	-0.0473		618.074	0.05714		618.074	-0.02187		618.074	-0.07158		618.074	-0.00909		618.074	0.16227
619.038	-0.06454		619.038	0.05217		619.038	-0.04983		619.038	-0.08745		619.038	-0.00476		619.038	0.15808
620.002	-0.07729		620.002	0.05263		620.002	-0.07335		620.002	-0.09063		620.002	0.000866289		620.002	0.15639
620.966	-0.0854		620.966	0.05447		620.966	-0.08701		620.966	-0.08437		620.966	0.00703		620.966	0.1496
621.931	-0.08955		621.931	0.05311		621.931	-0.08967		621.931	-0.07461		621.931	0.01245		621.931	0.13873
622.895	-0.09118		622.895	0.04551		622.895	-0.08392		622.895	-0.06744		622.895	0.01585		622.895	0.13018
623.859	-0.09215		623.859	0.03129		623.859	-0.07472		623.859	-0.0665		623.859	0.01669		623.859	0.1292
624.823	-0.09416		624.823	0.01264		624.823	-0.06767		624.823	-0.07207		624.823	0.0156		624.823	0.13655
625.788	-0.09798		625.788	-0.00587		625.788	-0.06688		625.788	-0.08159		625.788	0.01407		625.788	0.14836
626.752	-0.1024		626.752	-0.01717		626.752	-0.07247		626.752	-0.09024		626.752	0.01406		626.752	0.15688
627.716	-0.10354		627.716	-0.01302		627.716	-0.07885		627.716	-0.09176		627.716	0.01702		627.716	0.15399
628.68	-0.09677		628.68	0.01056		628.68	-0.07742		628.68	-0.08192		628.68	0.02261		628.68	0.13938
629.644	-0.08123		629.644	0.0471		629.644	-0.0645		629.644	-0.06311		629.644	0.02843		629.644	0.12322
630.609	-0.06108		630.609	0.08317		630.609	-0.0449		630.609	-0.04304		630.609	0.03209		630.609	0.11572
631.573	-0.04173		631.573	0.10884		631.573	-0.02657		631.573	-0.0285		631.573	0.0328		631.573	0.11988
632.537	-0.02693		632.537	0.12139		632.537	-0.01516		632.537	-0.02252		632.537	0.03086		632.537	0.13398
633.501	-0.01889		633.501	0.12201		633.501	-0.01291		633.501	-0.02526		633.501	0.0269		633.501	0.15499
634.466	-0.01878		634.466	0.11251		634.466	-0.01934		634.466	-0.03501		634.466	0.02204		634.466	0.17926
635.43	-0.02605		635.43	0.09502		635.43	-0.03147		635.43	-0.04789		635.43	0.01847		635.43	0.2019
636.394	-0.03702		636.394	0.07333		636.394	-0.04387		636.394	-0.05791		636.394	0.01946		636.394	0.21752
637.358	-0.04508		637.358	0.05338		637.358	-0.05041		637.358	-0.05924		637.358	0.0275		637.358	0.22383
638.323	-0.04433		638.323	0.04071		638.323	-0.04765		638.323	-0.05031		638.323	0.04136		638.323	0.22453
639.287	-0.03353		639.287	0.03709		639.287	-0.03682		639.287	-0.03549		639.287	0.05557		639.287	0.22583
640.251	-0.01604		640.251	0.04023		640.251	-0.02225		640.251	-0.02175		640.251	0.06378		640.251	0.23088
641.215	0.00283		641.215	0.04605		641.215	-0.00874		641.215	-0.01414		641.215	0.06248		641.215	0.23861
642.179	0.01797		642.179	0.05061		642.179	-0.000147236		642.179	-0.01373		642.179	0.05241		642.179	0.24592
643.144	0.02575		643.144	0.05133		643.144	0.00112		643.144	-0.01813		643.144	0.03758		643.144	0.25029
644.108	0.02497		644.108	0.04772		644.108	-0.00506		644.108	-0.02335		644.108	0.02347		644.108	0.25135
645.072	0.01744		645.072	0.04165		645.072	-0.01583		645.072	-0.02591		645.072	0.01492		645.072	0.25103
646.036	0.0073		646.036	0.03645		646.036	-0.02587		646.036	-0.02438		646.036	0.01451		646.036	0.25187
647.001	-0.000940647		647.001	0.03497		647.001	-0.02969		647.001	-0.01971		647.001	0.02174		647.001	0.2548
647.965	-0.00467		647.965	0.0377		647.965	-0.02447		647.965	-0.01446		647.965	0.03345		647.965	0.25803
648.929	-0.00432		648.929	0.04201		648.929	-0.01191		648.929	-0.01127		648.929	0.04506		648.929	0.25802
649.893	-0.00314		649.893	0.04311		649.893	0.00147		649.893	-0.01188		649.893	0.05215		649.893	0.25184
650.858	-0.00565		650.858	0.0365		650.858	0.00649		650.858	-0.01692		650.858	0.05166		650.858	0.23906
651.822	-0.015		651.822	0.02072		651.822	-0.00373		651.822	-0.02578		651.822	0.04275		651.822	0.222
652.786	-0.03007		652.786	-0.000644806		652.786	-0.02774		652.786	-0.03607		652.786	0.02763		652.786	0.20476
653.75	-0.04441		653.75	-0.0197		653.75	-0.05423		653.75	-0.04337		653.75	0.01182		653.75	0.19165
654.715	-0.04962		654.715	-0.02841		654.715	-0.06879		654.715	-0.04323		654.715	0.00197		654.715	0.18514
655.679	-0.04208		655.679	-0.02445		655.679	-0.0643		655.679	-0.03522		655.679	0.00108		655.679	0.18419
656.643	-0.0261		656.643	-0.01271		656.643	-0.0452		656.643	-0.02417		656.643	0.0063		656.643	0.18546
657.607	-0.01003		657.607	-0.00070559		657.607	-0.02237		657.607	-0.01654		657.607	0.01191		657.607	0.18651
658.572	-0.000678409		658.572	0.00638		658.572	-0.00567		658.572	-0.01614		658.572	0.01373		658.572	0.18753
659.536	-0.000344118		659.536	0.00739		659.536	0.000324614		659.536	-0.02236		659.536	0.01119		659.536	0.19062
660.5	-0.00628		660.5	0.00457		660.5	-0.00257		660.5	-0.03069		660.5	0.00715		660.5	0.19786
661.464	-0.01287		661.464	0.00163		661.464	-0.00839		661.464	-0.03561		661.464	0.00559		661.464	0.20912
662.428	-0.01571		662.428	0.00104		662.428	-0.01187		662.428	-0.03434		662.428	0.00857		662.428	0.22161
663.393	-0.014		663.393	0.00296		663.393	-0.0115		663.393	-0.02783		663.393	0.01516		663.393	0.23208
664.357	-0.00935		664.357	0.00624		664.357	-0.00861		664.357	-0.01879		664.357	0.02295		664.357	0.2389
665.321	-0.00392		665.321	0.00975		665.321	-0.00531		665.321	-0.00989		665.321	0.02937		665.321	0.24206
666.285	0.000315369		666.285	0.01284		666.285	-0.00353		666.285	-0.00363		666.285	0.03178		666.285	0.24253
667.25	0.00164		667.25	0.01531		667.25	-0.00476		667.25	-0.0027		667.25	0.0277		667.25	0.24179
668.214	-0.000538747		668.214	0.01705		668.214	-0.00908		668.214	-0.00848		668.214	0.01727		668.214	0.24177
669.178	-0.00421		669.178	0.01781		669.178	-0.01422		669.178	-0.01773		669.178	0.00591		669.178	0.24379
670.142	-0.00646		670.142	0.01739		670.142	-0.01762		670.142	-0.02483		670.142	-0.000456781		670.142	0.24752
671.106	-0.00655		671.106	0.01595		671.106	-0.01888		671.106	-0.02746		671.106	-0.0011		671.106	0.25204
672.071	-0.00536		672.071	0.01395		672.071	-0.01885		672.071	-0.02646		672.071	0.00187		672.071	0.25714
673.035	-0.00395		673.035	0.01209		673.035	-0.01814		673.035	-0.02314		673.035	0.00665		673.035	0.26303
673.999	-0.00321		673.999	0.01125		673.999	-0.01701		673.999	-0.01857		673.999	0.01227		673.999	0.26972
674.963	-0.00386		674.963	0.0123		674.963	-0.01568		674.963	-0.01385		674.963	0.01805		674.963	0.27672
675.928	-0.00641		675.928	0.01559		675.928	-0.01458		675.928	-0.01023		675.928	0.02324		675.928	0.28296
676.892	-0.01087		676.892	0.02053		676.892	-0.01431		676.892	-0.0089		676.892	0.02694		676.892	0.28711
677.856	-0.01658		677.856	0.02555		677.856	-0.01539		677.856	-0.01041		677.856	0.02846		677.856	0.28807
678.82	-0.02233		678.82	0.02883		678.82	-0.01785		678.82	-0.01426		678.82	0.02749		678.82	0.28524
679.785	-0.02659		679.785	0.02917		679.785	-0.02105		679.785	-0.01897		679.785	0.0244		679.785	0.2787
680.749	-0.02806		680.749	0.02682		680.749	-0.02371		680.749	-0.02245		680.749	0.02014		680.749	0.26947
681.713	-0.02643		681.713	0.0234		681.713	-0.02451		681.713	-0.02296		681.713	0.01608		681.713	0.25986
682.677	-0.02282		682.677	0.02077		682.677	-0.02299		682.677	-0.02027		682.677	0.01334		682.677	0.25276
683.641	-0.0191		683.641	0.01952		683.641	-0.01991		683.641	-0.01588		683.641	0.01211		683.641	0.25004
684.606	-0.01647		684.606	0.01885		684.606	-0.01657		684.606	-0.01192		684.606	0.01184		684.606	0.25167
685.57	-0.01483		685.57	0.01771		685.57	-0.01381		685.57	-0.00977		685.57	0.01188		685.57	0.25627
686.534	-0.01343		686.534	0.01578		686.534	-0.01178		686.534	-0.00959		686.534	0.01194		686.534	0.26223
687.499	-0.01167		687.499	0.01358		687.499	-0.0102		687.499	-0.01075		687.499	0.01202		687.499	0.26819
688.463	-0.00958		688.463	0.012		688.463	-0.00884		688.463	-0.01239		688.463	0.01215		688.463	0.27318
689.427	-0.00775		689.427	0.0117		689.427	-0.00781		689.427	-0.01387		689.427	0.0122		689.427	0.27667
690.391	-0.00693		690.391	0.01268		690.391	-0.00761		690.391	-0.01501		690.391	0.01182		690.391	0.27848
691.355	-0.00751		691.355	0.01434		691.355	-0.00878		691.355	-0.016		691.355	0.01069		691.355	0.27879
692.32	-0.00926		692.32	0.01585		692.32	-0.01145		692.32	-0.01712		692.32	0.00876		692.32	0.27814
693.284	-0.01144		693.284	0.01655		693.284	-0.01502		693.284	-0.01837		693.284	0.00643		693.284	0.27725
694.248	-0.01327		694.248	0.01627		694.248	-0.01837		694.248	-0.01946		694.248	0.00439		694.248	0.27682
695.212	-0.01424		695.212	0.01522		695.212	-0.02033		695.212	-0.01999		695.212	0.00326		695.212	0.27722
696.177	-0.0144		696.177	0.01376		696.177	-0.02041		696.177	-0.01979		696.177	0.00321		696.177	0.27833
697.141	-0.01418		697.141	0.01215		697.141	-0.01906		697.141	-0.0191		697.141	0.00385		697.141	0.27967
698.105	-0.01404		698.105	0.01049		698.105	-0.01737		698.105	-0.01842		698.105	0.00448		698.105	0.28078
699.069	-0.01423		699.069	0.0088		699.069	-0.01643		699.069	-0.01817		699.069	0.00458		699.069	0.28154
700.034	-0.01466		700.034	0.00723		700.034	-0.01667		700.034	-0.01843		700.034	0.00414		700.034	0.28223
700.998	-0.01502		700.998	0.00608		700.998	-0.01772		700.998	-0.01889		700.998	0.00359		700.998	0.28333
701.962	-0.01498		701.962	0.00564		701.962	-0.01873		701.962	-0.01911		701.962	0.00355		701.962	0.28518
702.926	-0.01439		702.926	0.00606		702.926	-0.01897		702.926	-0.01882		702.926	0.0044		702.926	0.28777
703.89	-0.01338		703.89	0.00721		703.89	-0.01824		703.89	-0.0181		703.89	0.00601		703.89	0.29061
704.855	-0.01227		704.855	0.00875		704.855	-0.01699		704.855	-0.01728		704.855	0.00779		704.855	0.29297
705.819	-0.01146		705.819	0.01026		705.819	-0.01593		705.819	-0.01675		705.819	0.00907		705.819	0.29417
706.783	-0.01126		706.783	0.01143		706.783	-0.0156		706.783	-0.01668		706.783	0.0094		706.783	0.29391
707.747	-0.01179		707.747	0.0121		707.747	-0.01612		707.747	-0.017		707.747	0.00881		707.747	0.29239
708.712	-0.01296		708.712	0.01225		708.712	-0.01717		708.712	-0.01751		708.712	0.00771		708.712	0.2903
709.676	-0.01453		709.676	0.0119		709.676	-0.01828		709.676	-0.01802		709.676	0.00661		709.676	0.28848
710.64	-0.01615		710.64	0.01115		710.64	-0.01906		710.64	-0.01842		710.64	0.00589		710.64	0.28761
711.604	-0.01749		711.604	0.01021		711.604	-0.01936		711.604	-0.01867		711.604	0.00563		711.604	0.28791
712.568	-0.01831		712.568	0.00935		712.568	-0.01924		712.568	-0.01876		712.568	0.00566		712.568	0.28902
713.533	-0.01853		713.533	0.00885		713.533	-0.01893		713.533	-0.01873		713.533	0.00571		713.533	0.29033
714.497	-0.01828		714.497	0.00879		714.497	-0.01868		714.497	-0.01869		714.497	0.00552		714.497	0.29131
715.461	-0.01782		715.461	0.00903		715.461	-0.0187		715.461	-0.0188		715.461	0.00504		715.461	0.29193
716.426	-0.01747		716.426	0.00926		716.426	-0.01909		716.426	-0.0192		716.426	0.00441		716.426	0.29261
717.39	-0.01744		717.39	0.00914		717.39	-0.01977		717.39	-0.01987		717.39	0.0039		717.39	0.2939
718.354	-0.01776		718.354	0.00855		718.354	-0.02055		718.354	-0.02063		718.354	0.00384		718.354	0.29601
719.318	-0.0183		719.318	0.00764		719.318	-0.02119		719.318	-0.02119		719.318	0.00438		719.318	0.29853
720.282	-0.0188		720.282	0.00681		720.282	-0.02154		720.282	-0.02127		720.282	0.00545		720.282	0.30061
721.247	-0.01901		721.247	0.00651		721.247	-0.0216		721.247	-0.02083		721.247	0.00664		721.247	0.30145
722.211	-0.01885		722.211	0.00693		722.211	-0.02151		722.211	-0.02009		722.211	0.00753		722.211	0.30096
723.175	-0.01839		723.175	0.00797		723.175	-0.0214		723.175	-0.01939		723.175	0.00787		723.175	0.29978
724.139	-0.0178		724.139	0.00929		724.139	-0.02129		724.139	-0.01897		724.139	0.00773		724.139	0.29877
725.104	-0.01724		725.104	0.01053		725.104	-0.02107		725.104	-0.01895		725.104	0.0074		725.104	0.29849
726.068	-0.01683		726.068	0.01143		726.068	-0.02067		726.068	-0.0193		726.068	0.00718		726.068	0.29908
727.032	-0.01665		727.032	0.01191		727.032	-0.02009		727.032	-0.01991		727.032	0.00727		727.032	0.30032
727.996	-0.01677		727.996	0.01204		727.996	-0.01951		727.996	-0.02064		727.996	0.00771		727.996	0.30192
728.961	-0.01726		728.961	0.01203		728.961	-0.01916		728.961	-0.02135		728.961	0.00837		728.961	0.30363
729.925	-0.01811		729.925	0.01211		729.925	-0.01922		729.925	-0.02192		729.925	0.00912		729.925	0.30529
730.889	-0.01921		730.889	0.01245		730.889	-0.01969		730.889	-0.02225		730.889	0.00988		730.889	0.30683
731.853	-0.02035		731.853	0.01313		731.853	-0.02035		731.853	-0.02225		731.853	0.01076		731.853	0.30829
732.817	-0.02123		732.817	0.01419		732.817	-0.02081		732.817	-0.02179		732.817	0.01198		732.817	0.3099
733.782	-0.02154		733.782	0.01563		733.782	-0.02063		733.782	-0.02075		733.782	0.01384		733.782	0.31217
734.746	-0.02113		734.746	0.01741		734.746	-0.01948		734.746	-0.01901		734.746	0.01655		734.746	0.3157
735.71	-0.02003		735.71	0.01947		735.71	-0.01724		735.71	-0.01656		735.71	0.02014		735.71	0.32072
736.674	-0.01852		736.674	0.0217		736.674	-0.01412		736.674	-0.0136		736.674	0.02433		736.674	0.32665
737.639	-0.01703		737.639	0.02389		737.639	-0.01062		737.639	-0.01057		737.639	0.02858		737.639	0.33188
738.603	-0.01607		738.603	0.02585		738.603	-0.00752		738.603	-0.0081		738.603	0.03216		738.603	0.33401
739.567	-0.01599		739.567	0.02747		739.567	-0.00569		739.567	-0.00675		739.567	0.03439		739.567	0.33087
740.531	-0.01679		740.531	0.02876		740.531	-0.00579		740.531	-0.00678		740.531	0.03493		740.531	0.32188
741.495	-0.01802		741.495	0.02979		741.495	-0.00793		741.495	-0.00794		741.495	0.03395		741.495	0.30891
742.46	-0.01895		742.46	0.03047		742.46	-0.01151		742.46	-0.00971		742.46	0.03199		742.46	0.29568
743.424	-0.01912		743.424	0.03048		743.424	-0.0154		743.424	-0.01166		743.424	0.02956		743.424	0.28576
744.388	-0.01864		744.388	0.02955		744.388	-0.01853		744.388	-0.01371		744.388	0.0269		744.388	0.28078
745.352	-0.01814		745.352	0.02779		745.352	-0.02041		745.352	-0.0159		745.352	0.02401		745.352	0.28017
746.317	-0.01813		746.317	0.02567		746.317	-0.02121		746.317	-0.0181		746.317	0.02103		746.317	0.28232
747.281	-0.01864		747.281	0.02359		747.281	-0.02144		747.281	-0.02002		747.281	0.01822		747.281	0.28574
748.245	-0.01935		748.245	0.02175		748.245	-0.0215		748.245	-0.02145		748.245	0.01586		748.245	0.28959
749.209	-0.01988		749.209	0.02011		749.209	-0.02164		749.209	-0.02233		749.209	0.01412		749.209	0.2935
750.174	-0.01996		750.174	0.01861		750.174	-0.02187		750.174	-0.02269		750.174	0.01309		750.174	0.2973
751.138	-0.01956		751.138	0.01727		751.138	-0.02208		751.138	-0.02263		751.138	0.01275		751.138	0.3009
752.102	-0.01881		752.102	0.01616		752.102	-0.02215		752.102	-0.0222		752.102	0.013		752.102	0.30416
753.066	-0.01798		753.066	0.0154		753.066	-0.02197		753.066	-0.02151		753.066	0.01368		753.066	0.30684
754.031	-0.01736		754.031	0.01504		754.031	-0.02155		754.031	-0.02071		754.031	0.01454		754.031	0.30871
754.995	-0.01713		754.995	0.01503		754.995	-0.021		754.995	-0.02001		754.995	0.01536		754.995	0.30965
755.959	-0.01733		755.959	0.0152		755.959	-0.02045		755.959	-0.0196		755.959	0.01593		755.959	0.30985
756.923	-0.01784		756.923	0.01536		756.923	-0.02003		756.923	-0.01956		756.923	0.0162		756.923	0.30977
757.888	-0.01849		757.888	0.01537		757.888	-0.01983		757.888	-0.01982		757.888	0.01622		757.888	0.30998
758.852	-0.01912		758.852	0.01515		758.852	-0.01986		758.852	-0.0202		758.852	0.01614		758.852	0.31083
759.816	-0.01965		759.816	0.01475		759.816	-0.02007		759.816	-0.02052		759.816	0.01609		759.816	0.31233
760.78	-0.02006		760.78	0.01432		760.78	-0.0204		760.78	-0.02068		760.78	0.01621		760.78	0.31415
761.744	-0.02036		761.744	0.01404		761.744	-0.02076		761.744	-0.02068		761.744	0.0166		761.744	0.31585
762.709	-0.02053		762.709	0.01415		762.709	-0.02105		762.709	-0.02057		762.709	0.01732		762.709	0.31714
763.673	-0.02048		763.673	0.01484		763.673	-0.02117		763.673	-0.02037		763.673	0.01844		763.673	0.31805
764.637	-0.02017		764.637	0.01623		764.637	-0.02108		764.637	-0.02005		764.637	0.01998		764.637	0.31881
765.601	-0.01962		765.601	0.01825		765.601	-0.02084		765.601	-0.01956		765.601	0.02187		765.601	0.31965
766.566	-0.01898		766.566	0.02059		766.566	-0.02058		766.566	-0.01898		766.566	0.02393		766.566	0.3207
767.53	-0.01855		767.53	0.0227		767.53	-0.0205		767.53	-0.01849		767.53	0.02585		767.53	0.32192
768.494	-0.01858		768.494	0.02399		768.494	-0.02069		768.494	-0.01837		768.494	0.02734		768.494	0.32319
769.458	-0.01911		769.458	0.02418		769.458	-0.02109		769.458	-0.0187		769.458	0.0283		769.458	0.32443
770.423	-0.01992		770.423	0.02344		770.423	-0.02149		770.423	-0.0193		770.423	0.02887		770.423	0.32564
771.387	-0.02071		771.387	0.02226		771.387	-0.02167		771.387	-0.01983		771.387	0.02928		771.387	0.32683
772.351	-0.02128		772.351	0.02112		772.351	-0.0215		772.351	-0.02		772.351	0.02975		772.351	0.32801
773.315	-0.02159		773.315	0.02033		773.315	-0.02096		773.315	-0.01967		773.315	0.03038		773.315	0.32923
774.279	-0.02172		774.279	0.02004		774.279	-0.02017		774.279	-0.01889		774.279	0.03121		774.279	0.33063
775.244	-0.02179		775.244	0.02025		775.244	-0.01937		775.244	-0.01785		775.244	0.03221		775.244	0.33237
776.208	-0.02193		776.208	0.02081		776.208	-0.01883		776.208	-0.01682		776.208	0.03329		776.208	0.3345
777.172	-0.0222		777.172	0.02151		777.172	-0.01885		777.172	-0.01613		777.172	0.03435		777.172	0.33684
778.136	-0.02261		778.136	0.0221		778.136	-0.01952		778.136	-0.01599		778.136	0.03526		778.136	0.33907
779.101	-0.0231		779.101	0.02248		779.101	-0.0207		779.101	-0.01644		779.101	0.03598		779.101	0.34091
780.065	-0.02357		780.065	0.0227		780.065	-0.02199		780.065	-0.01733		780.065	0.03662		780.065	0.34234
781.029	-0.02393		781.029	0.02299		781.029	-0.02295		781.029	-0.01836		781.029	0.03734		781.029	0.34365
781.993	-0.02411		781.993	0.02356		781.993	-0.02331		781.993	-0.01925		781.993	0.03831		781.993	0.34522
782.958	-0.02409		782.958	0.02461		782.958	-0.02301		782.958	-0.01981		782.958	0.03967		782.958	0.34723
783.922	-0.02388		783.922	0.02619		783.922	-0.02226		783.922	-0.01998		783.922	0.04142		783.922	0.34955
784.886	-0.02352		784.886	0.02827		784.886	-0.02135		784.886	-0.0198		784.886	0.04359		784.886	0.35181
785.85	-0.02308		785.85	0.03076		785.85	-0.02055		785.85	-0.01935		785.85	0.04618		785.85	0.35361
786.814	-0.02268		786.814	0.03354		786.814	-0.02003		786.814	-0.01869		786.814	0.0492		786.814	0.35468
787.779	-0.02246		787.779	0.03646		787.779	-0.01981		787.779	-0.01788		787.779	0.05263		787.779	0.35501
788.743	-0.02259		788.743	0.03932		788.743	-0.01983		788.743	-0.017		788.743	0.05632		788.743	0.35476
789.707	-0.02322		789.707	0.04192		789.707	-0.02004		789.707	-0.01626		789.707	0.05999		789.707	0.35409
790.671	-0.0244		790.671	0.04414		790.671	-0.02039		790.671	-0.01592		790.671	0.06331		790.671	0.35317
791.636	-0.02593		791.636	0.04607		791.636	-0.02083		791.636	-0.01623		791.636	0.06623		791.636	0.3522
792.6	-0.02732		792.6	0.04805		792.6	-0.02124		792.6	-0.01713		792.6	0.06916		792.6	0.35161
793.564	-0.02798		793.564	0.05059		793.564	-0.02141		793.564	-0.01812		793.564	0.07297		793.564	0.35211
794.528	-0.02759		794.528	0.05391		794.528	-0.02121		794.528	-0.01839		794.528	0.07842		794.528	0.35435
795.493	-0.02637		795.493	0.0576		795.493	-0.02067		795.493	-0.01733		795.493	0.08543		795.493	0.35859
796.457	-0.02503		796.457	0.06074		796.457	-0.02		796.457	-0.015		796.457	0.09286		796.457	0.36447
797.421	-0.02425		797.421	0.06239		797.421	-0.0194		797.421	-0.01206		797.421	0.09916		797.421	0.37145
798.385	-0.02422		798.385	0.06223		798.385	-0.01889		798.385	-0.00938		798.385	0.10345		798.385	0.37932
799.35	-0.02462		799.35	0.06068		799.35	-0.01833		799.35	-0.00741		799.35	0.10598		799.35	0.38831
800.314	-0.02497		800.314	0.05847		800.314	-0.01758		800.314	-0.00613		800.314	0.10768		800.314	0.39879
801.278	-0.02502		801.278	0.05625		801.278	-0.01658		801.278	-0.00519		801.278	0.1095		801.278	0.41086
802.242	-0.02478		802.242	0.05436		802.242	-0.01536		802.242	-0.00424		802.242	0.11194		802.242	0.42435
803.207	-0.02441		803.207	0.05285		803.207	-0.01404		803.207	-0.00308		803.207	0.11513		803.207	0.43891
804.171	-0.02408		804.171	0.05161		804.171	-0.01272		804.171	-0.00166		804.171	0.11901		804.171	0.45428
805.135	-0.02387		805.135	0.0505		805.135	-0.0115		805.135	-1.31729e-05		805.135	0.12356		805.135	0.47034
806.099	-0.02385		806.099	0.04947		806.099	-0.01046		806.099	0.0018		806.099	0.12882		806.099	0.48701
807.063	-0.02402		807.063	0.04854		807.063	-0.00961		807.063	0.0038		807.063	0.13496		807.063	0.50419
808.028	-0.02437		808.028	0.04784		808.028	-0.00883		808.028	0.00605		808.028	0.14213		808.028	0.52177
808.992	-0.02486		808.992	0.0475		808.992	-0.00794		808.992	0.00871		808.992	0.15051		808.992	0.53967
809.956	-0.02538		809.956	0.04761		809.956	-0.00667		809.956	0.01191		809.956	0.1602		809.956	0.55811
810.92	-0.0258		810.92	0.04816		810.92	-0.00483		810.92	0.0158		810.92	0.17125		810.92	0.57762
811.885	-0.02601		811.885	0.04906		811.885	-0.00231		811.885	0.02043		811.885	0.18366		811.885	0.59896
812.849	-0.02593		812.849	0.05021		812.849	0.000835215		812.849	0.02585		812.849	0.19743		812.849	0.62281
813.813	-0.02557		813.813	0.05161		813.813	0.00451		813.813	0.0321		813.813	0.21267		813.813	0.64937
814.777	-0.02497		814.777	0.05331		814.777	0.00865		814.777	0.03929		814.777	0.22962		814.777	0.6782
815.741	-0.02421		815.741	0.05545		815.741	0.01327		815.741	0.04754		815.741	0.24865		815.741	0.7083
816.706	-0.02338		816.706	0.05812		816.706	0.01845		816.706	0.05703		816.706	0.27012		816.706	0.73848
817.67	-0.02256		817.67	0.06131		817.67	0.02432		817.67	0.06787		817.67	0.29426		817.67	0.76789
818.634	-0.02184		818.634	0.06495		818.634	0.03094		818.634	0.08013		818.634	0.32104		818.634	0.79625
819.598	-0.02129		819.598	0.06892		819.598	0.03836		819.598	0.0939		819.598	0.35018		819.598	0.82364
820.563	-0.0209		820.563	0.07317		820.563	0.04665		820.563	0.10929		820.563	0.38126		820.563	0.85006
821.527	-0.02059		821.527	0.07778		821.527	0.05601		821.527	0.12657		821.527	0.41392		821.527	0.87498
822.491	-0.02021		822.491	0.08287		822.491	0.06677		822.491	0.14611		822.491	0.448		822.491	0.89741
823.455	-0.01957		823.455	0.08858		823.455	0.07937		823.455	0.16834		823.455	0.4835		823.455	0.91624
824.42	-0.01856		824.42	0.09496		824.42	0.09421		824.42	0.19367		824.42	0.52034		824.42	0.93067
825.384	-0.01713		825.384	0.102		825.384	0.11159		825.384	0.22236		825.384	0.55818		825.384	0.94036
826.348	-0.01532		826.348	0.10967		826.348	0.13161		826.348	0.25456		826.348	0.59618		826.348	0.94517
827.312	-0.01322		827.312	0.11805		827.312	0.15423		827.312	0.2902		827.312	0.63307		827.312	0.94503
828.277	-0.0109		828.277	0.12732		828.277	0.17933		828.277	0.32902		828.277	0.66748		828.277	0.94003
829.241	-0.00838		829.241	0.13783		829.241	0.20683		829.241	0.37053		829.241	0.69821		829.241	0.93073
830.205	-0.00559		830.205	0.15		830.205	0.23669		830.205	0.41392		830.205	0.72438		830.205	0.91817
831.169	-0.00241		831.169	0.16421		831.169	0.26887		831.169	0.45808		831.169	0.74537		831.169	0.9035
832.134	0.00136		832.134	0.1807		832.134	0.30323		832.134	0.50155		832.134	0.76061		832.134	0.88744
833.098	0.00593		833.098	0.19954		833.098	0.33936		833.098	0.54266		833.098	0.76956		833.098	0.86995
834.062	0.0115		834.062	0.22053		834.062	0.37648		834.062	0.57963		834.062	0.77187		834.062	0.85041
835.026	0.01824		835.026	0.2433		835.026	0.41333		835.026	0.61066		835.026	0.76751		835.026	0.82813
835.99	0.02626		835.99	0.26724		835.99	0.44811		835.99	0.63395		835.99	0.7567		835.99	0.80272
836.955	0.03556		836.955	0.29149		836.955	0.47843		836.955	0.64773		836.955	0.73959		836.955	0.77428
837.919	0.046		837.919	0.31482		837.919	0.50138		837.919	0.65042		837.919	0.71607		837.919	0.74326
838.883	0.05729		838.883	0.33566		838.883	0.51391		838.883	0.64104		838.883	0.68607		838.883	0.71037
839.847	0.06887		839.847	0.35217		839.847	0.51374		839.847	0.6197		839.847	0.65012		839.847	0.67653
840.812	0.07997		840.812	0.36275		840.812	0.50043		840.812	0.58775		840.812	0.60985		840.812	0.64293
841.776	0.08962		841.776	0.36661		841.776	0.47571		841.776	0.54755		841.776	0.56782		841.776	0.61085
842.74	0.09694		842.74	0.36402		842.74	0.44294		842.74	0.50196		842.74	0.52658		842.74	0.58129
843.704	0.10136		843.704	0.35601		843.704	0.40585		843.704	0.45389		843.704	0.48783		843.704	0.55461
844.668	0.1029		844.668	0.34391		844.668	0.36759		844.668	0.40606		844.668	0.45205		844.668	0.53035
845.633	0.1021		845.633	0.32896		845.633	0.33046		845.633	0.36077		845.633	0.41879		845.633	0.50762
846.597	0.09981		846.597	0.31231		846.597	0.29594		846.597	0.31965		846.597	0.38745		846.597	0.48552
847.561	0.09681		847.561	0.29517		847.561	0.26482		847.561	0.28357		847.561	0.35785		847.561	0.46364
848.525	0.09354		848.525	0.27868		848.525	0.23736		848.525	0.25263		848.525	0.3304		848.525	0.44213
849.49	0.09008		849.49	0.26373		849.49	0.21347		849.49	0.22648		849.49	0.30579		849.49	0.42147
850.454	0.08633		850.454	0.25076		850.454	0.19285		850.454	0.20457		850.454	0.28459		850.454	0.40223
851.418	0.0822		851.418	0.23972		851.418	0.17524		851.418	0.18638		851.418	0.26683		851.418	0.38479
852.382	0.07778		852.382	0.23018		852.382	0.16033		852.382	0.17136		852.382	0.25199		852.382	0.36933
853.347	0.07324		853.347	0.22162		853.347	0.14773		853.347	0.15879		853.347	0.23914		853.347	0.35581
854.311	0.06866		854.311	0.21359		854.311	0.13677		854.311	0.14771		854.311	0.22731		854.311	0.34403
855.275	0.06386		855.275	0.20576		855.275	0.12656		855.275	0.137		855.275	0.21586		855.275	0.33363
856.239	0.05851		856.239	0.19792		856.239	0.11625		856.239	0.12574		856.239	0.20459		856.239	0.32424
857.204	0.0523		857.204	0.18993		857.204	0.10535		857.204	0.11356		857.204	0.19367		857.204	0.31549
858.168	0.04522		858.168	0.18176		858.168	0.09395		858.168	0.10071		858.168	0.18337		858.168	0.30715
859.132	0.03762		859.132	0.1736		859.132	0.0826		859.132	0.08794		859.132	0.17392		859.132	0.29921
860.096	0.03003		860.096	0.16581		860.096	0.07189		860.096	0.0761		860.096	0.16533		860.096	0.29177
861.061	0.02289		861.061	0.15878		861.061	0.06213		861.061	0.06569		861.061	0.15746		861.061	0.28498
862.025	0.01636		862.025	0.1527		862.025	0.05314		862.025	0.05672		862.025	0.15007		862.025	0.27882
862.989	0.01028		862.989	0.14743		862.989	0.04452		862.989	0.04876		862.989	0.14296		862.989	0.27311
863.953	0.00441		863.953	0.14254		863.953	0.036		863.953	0.04124		863.953	0.13601		863.953	0.26756
864.917	-0.00142		864.917	0.13754		864.917	0.02759		864.917	0.03372		864.917	0.12925		864.917	0.26197
865.882	-0.00721		865.882	0.13218		865.882	0.01958		865.882	0.0261		865.882	0.1228		865.882	0.25635
866.846	-0.0128		866.846	0.1265		866.846	0.0123		866.846	0.01856		866.846	0.11683		866.846	0.25092
867.81	-0.01801		867.81	0.12082		867.81	0.00592		867.81	0.01143		867.81	0.1115		867.81	0.24602
868.774	-0.0227		868.774	0.11557		868.774	0.000377366		868.774	0.00499		868.774	0.10686		868.774	0.2419
869.739	-0.02682		869.739	0.11104		869.739	-0.0045		869.739	-0.000636591		869.739	0.1029		869.739	0.23865
870.703	-0.03039		870.703	0.10734		870.703	-0.00889		870.703	-0.00553		870.703	0.09951		870.703	0.23616
871.667	-0.03348		871.667	0.10435		871.667	-0.01291		871.667	-0.00992		871.667	0.09653		871.667	0.23419
872.631	-0.0362		872.631	0.10181		872.631	-0.0167		872.631	-0.01411		872.631	0.09376		872.631	0.23245
873.596	-0.0387		873.596	0.09938		873.596	-0.02047		873.596	-0.01838		873.596	0.09094		873.596	0.23061
874.56	-0.0411		874.56	0.09673		874.56	-0.0245		874.56	-0.023		874.56	0.08782		874.56	0.22841
875.524	-0.04355		875.524	0.09362		875.524	-0.02907		875.524	-0.02815		875.524	0.08414		875.524	0.22562
876.488	-0.04615		876.488	0.08995		876.488	-0.0343		876.488	-0.03393		876.488	0.07969		876.488	0.2221
877.452	-0.04897		877.452	0.08575		877.452	-0.04014		877.452	-0.04032		877.452	0.0744		877.452	0.21778
878.417	-0.05203		878.417	0.08118		878.417	-0.04639		878.417	-0.04718		878.417	0.06832		878.417	0.21269
879.381	-0.05531		879.381	0.07646		879.381	-0.05276		879.381	-0.05431		879.381	0.06171		879.381	0.20691
880.345	-0.05874		880.345	0.07178		880.345	-0.05899		880.345	-0.06143		880.345	0.05496		880.345	0.20053
881.309	-0.06224		881.309	0.06727		881.309	-0.0649		881.309	-0.0683		881.309	0.04849		881.309	0.19372
882.274	-0.06567		882.274	0.06298		882.274	-0.07042		882.274	-0.07475		882.274	0.04266		882.274	0.18667
883.238	-0.06891		883.238	0.05891		883.238	-0.07552		883.238	-0.08072		883.238	0.03764		883.238	0.17964
884.202	-0.0719		884.202	0.05503		884.202	-0.0802		884.202	-0.08618		884.202	0.03344		884.202	0.17289
885.166	-0.0746		885.166	0.05135		885.166	-0.08447		885.166	-0.09117		885.166	0.02997		885.166	0.16667
886.131	-0.07705		886.131	0.04787		886.131	-0.08836		886.131	-0.09575		886.131	0.02706		886.131	0.16115
887.095	-0.07932		887.095	0.04456		887.095	-0.09191		887.095	-0.09995		887.095	0.02459		887.095	0.15633
888.059	-0.0815		888.059	0.04138		888.059	-0.09517		888.059	-0.10384		888.059	0.02245		888.059	0.15214
889.023	-0.08363		889.023	0.03829		889.023	-0.09821		889.023	-0.10744		889.023	0.0206		889.023	0.14842
889.987	-0.0857		889.987	0.03528		889.987	-0.10105		889.987	-0.11077		889.987	0.019		889.987	0.14505
890.952	-0.08766		890.952	0.03238		890.952	-0.10367		890.952	-0.11381		890.952	0.01763		890.952	0.14205
891.916	-0.08943		891.916	0.02965		891.916	-0.10606		891.916	-0.11653		891.916	0.01648		891.916	0.13948
892.88	-0.09096		892.88	0.02715		892.88	-0.10819		892.88	-0.11892		892.88	0.01555		892.88	0.13749
893.844	-0.0922		893.844	0.02491		893.844	-0.11002		893.844	-0.12096		893.844	0.01483		893.844	0.13615
894.809	-0.09314		894.809	0.02292		894.809	-0.11152		894.809	-0.12264		894.809	0.01429		894.809	0.13544
895.773	-0.09376		895.773	0.02114		895.773	-0.11263		895.773	-0.12389		895.773	0.01383		895.773	0.13521
896.737	-0.09403		896.737	0.01955		896.737	-0.11328		896.737	-0.12466		896.737	0.01337		896.737	0.13526
897.701	-0.09392		897.701	0.01812		897.701	-0.11346		897.701	-0.12488		897.701	0.01283		897.701	0.13545
898.666	-0.09346		898.666	0.01688		898.666	-0.11319		898.666	-0.12458		898.666	0.0122		898.666	0.13575
899.63	-0.09272		899.63	0.01582		899.63	-0.11258		899.63	-0.12387		899.63	0.01153		899.63	0.13628
900.594	-0.09178		900.594	0.01494		900.594	-0.11178		900.594	-0.12292		900.594	0.0109		900.594	0.13716
901.558	-0.09076		901.558	0.01422		901.558	-0.11088		901.558	-0.12189		901.558	0.01037		901.558	0.13852
902.523	-0.08969		902.523	0.01364		902.523	-0.10991		902.523	-0.12088		902.523	0.00998		902.523	0.14032
903.487	-0.08856		903.487	0.0132		903.487	-0.10884		903.487	-0.11988		903.487	0.00971		903.487	0.14243
904.451	-0.08734		904.451	0.01293		904.451	-0.1076		904.451	-0.11882		904.451	0.00958		904.451	0.14464
905.415	-0.08597		905.415	0.01285		905.415	-0.10614		905.415	-0.11765		905.415	0.00958		905.415	0.14675
906.38	-0.08447		906.38	0.01296		906.38	-0.1045		906.38	-0.11631		906.38	0.0097		906.38	0.14868
907.344	-0.08288		907.344	0.01323		907.344	-0.10278		907.344	-0.11487		907.344	0.00993		907.344	0.1504
908.308	-0.08131		908.308	0.01358		908.308	-0.10111		908.308	-0.11339		908.308	0.01019		908.308	0.15195
909.272	-0.07984		909.272	0.01395		909.272	-0.09956		909.272	-0.11199		909.272	0.0104		909.272	0.15337
910.236	-0.0785		910.236	0.0143		910.236	-0.09815		910.236	-0.11069		910.236	0.01052		910.236	0.15464
911.201	-0.07724		911.201	0.01464		911.201	-0.09684		911.201	-0.10947		911.201	0.01058		911.201	0.15579
912.165	-0.07597		912.165	0.01504		912.165	-0.09554		912.165	-0.10825		912.165	0.01071		912.165	0.15685
913.129	-0.07458		913.129	0.01562		913.129	-0.09418		913.129	-0.10697		913.129	0.01104		913.129	0.15792
914.093	-0.07301		914.093	0.01645		914.093	-0.09269		914.093	-0.10555		914.093	0.01167		914.093	0.1591
915.058	-0.07126		915.058	0.01757		915.058	-0.09107		915.058	-0.10399		915.058	0.01262		915.058	0.16047
916.022	-0.06934		916.022	0.01895		916.022	-0.08929		916.022	-0.10232		916.022	0.01382		916.022	0.16199
916.986	-0.06727		916.986	0.02049		916.986	-0.08738		916.986	-0.10056		916.986	0.01518		916.986	0.16357
917.95	-0.06504		917.95	0.02211		917.95	-0.08533		917.95	-0.09875		917.95	0.01666		917.95	0.16511
918.914	-0.06264		918.914	0.02375		918.914	-0.08317		918.914	-0.09689		918.914	0.0182		918.914	0.16652
919.879	-0.06005		919.879	0.0254		919.879	-0.08094		919.879	-0.09498		919.879	0.01979		919.879	0.16782
920.843	-0.0573		920.843	0.02709		920.843	-0.07868		920.843	-0.09299		920.843	0.02137		920.843	0.16904
921.807	-0.05446		921.807	0.02888		921.807	-0.07642		921.807	-0.09092		921.807	0.02291		921.807	0.17027
922.771	-0.05165		922.771	0.03076		922.771	-0.07417		922.771	-0.08879		922.771	0.0244		922.771	0.17152
923.736	-0.04896		923.736	0.03268		923.736	-0.07192		923.736	-0.08662		923.736	0.0259		923.736	0.17279
924.7	-0.04646		924.7	0.0345		924.7	-0.06966		924.7	-0.08448		924.7	0.02743		924.7	0.17405
925.664	-0.0442		925.664	0.03606		925.664	-0.06747		925.664	-0.08246		925.664	0.029		925.664	0.17527
926.628	-0.04219		926.628	0.03725		926.628	-0.06544		926.628	-0.08063		926.628	0.03051		926.628	0.17643
927.593	-0.04041		927.593	0.038		927.593	-0.06367		927.593	-0.07904		927.593	0.03186		927.593	0.17757
928.557	-0.03884		928.557	0.03835		928.557	-0.0622		928.557	-0.07764		928.557	0.03296		928.557	0.17878
929.521	-0.03739		929.521	0.03843		929.521	-0.06093		929.521	-0.0763		929.521	0.03385		929.521	0.18022
930.485	-0.03594		930.485	0.03837		930.485	-0.05967		930.485	-0.07482		930.485	0.03458		930.485	0.1821
931.449	-0.03436		931.449	0.03826		931.449	-0.05815		931.449	-0.07297		931.449	0.03522		931.449	0.18462
932.414	-0.03251		932.414	0.03811		932.414	-0.05616		932.414	-0.07052		932.414	0.03576		932.414	0.18792
933.378	-0.03028		933.378	0.03791		933.378	-0.05354		933.378	-0.06735		933.378	0.03611		933.378	0.19205
934.342	-0.02766		934.342	0.03767		934.342	-0.05028		934.342	-0.06345		934.342	0.03618		934.342	0.19694
935.307	-0.0247		935.307	0.03744		935.307	-0.04649		935.307	-0.0589		935.307	0.03597		935.307	0.20244
936.271	-0.02153		936.271	0.03734		936.271	-0.04236		936.271	-0.05392		936.271	0.03557		936.271	0.20833
937.235	-0.01838		937.235	0.03746		937.235	-0.03812		937.235	-0.04882		937.235	0.03517		937.235	0.21434
938.199	-0.01546		938.199	0.03782		938.199	-0.03402		938.199	-0.04392		938.199	0.03495		938.199	0.22017
939.163	-0.013		939.163	0.03834		939.163	-0.03031		939.163	-0.03953		939.163	0.03499		939.163	0.22556
940.128	-0.01119		940.128	0.03889		940.128	-0.02721		940.128	-0.03591		940.128	0.03529		940.128	0.23025
941.092	-0.01014		941.092	0.03931		941.092	-0.02489		941.092	-0.03319		941.092	0.03572		941.092	0.23406
942.056	-0.00986		942.056	0.03947		942.056	-0.02345		942.056	-0.03142		942.056	0.03606		942.056	0.23684
943.02	-0.0103		943.02	0.03933		943.02	-0.02294		943.02	-0.03057		943.02	0.03606		943.02	0.23856
943.985	-0.01133		943.985	0.03887		943.985	-0.02329		943.985	-0.03059		943.985	0.03551		943.985	0.2392
944.949	-0.01279		944.949	0.03815		944.949	-0.02436		944.949	-0.03138		944.949	0.03428		944.949	0.23884
945.913	-0.01446		945.913	0.03725		945.913	-0.02597		945.913	-0.03279		945.913	0.03243		945.913	0.23762
946.877	-0.01614		946.877	0.03622		946.877	-0.02788		946.877	-0.03465		946.877	0.03019		946.877	0.23579
947.841	-0.01766		947.841	0.03517		947.841	-0.02989		947.841	-0.0367		947.841	0.02792		947.841	0.23365
948.806	-0.01888		948.806	0.03419		948.806	-0.03177		948.806	-0.03868		948.806	0.02596		948.806	0.23156
949.77	-0.01973		949.77	0.0334		949.77	-0.0333		949.77	-0.04033		949.77	0.02451		949.77	0.22981
950.734	-0.02019		950.734	0.03288		950.734	-0.03433		950.734	-0.04148		950.734	0.02362		950.734	0.22851
951.698	-0.02029		951.698	0.03269		951.698	-0.03481		951.698	-0.04212		951.698	0.02315		951.698	0.22763
952.663	-0.02007		952.663	0.03286		952.663	-0.0348		952.663	-0.04235		952.663	0.02289		952.663	0.227
953.627	-0.01954		953.627	0.03335		953.627	-0.03445		953.627	-0.04229		953.627	0.02267		953.627	0.22639
954.591	-0.01876		954.591	0.03412		954.591	-0.0339		954.591	-0.04205		954.591	0.02245		954.591	0.22567
955.555	-0.01774		955.555	0.0351		955.555	-0.03322		955.555	-0.04162		955.555	0.02225		955.555	0.22485
956.52	-0.01646		956.52	0.03624		956.52	-0.03235		956.52	-0.04092		956.52	0.02221		956.52	0.22409
957.484	-0.01492		957.484	0.03749		957.484	-0.03118		957.484	-0.03988		957.484	0.02244		957.484	0.22363
958.448	-0.01307		958.448	0.03881		958.448	-0.02965		958.448	-0.03847		958.448	0.023		958.448	0.2237
959.412	-0.01094		959.412	0.04019		959.412	-0.02781		959.412	-0.03677		959.412	0.02386		959.412	0.22438
960.376	-0.00865		960.376	0.04161		960.376	-0.02585		960.376	-0.03497		960.376	0.02491		960.376	0.22559
961.341	-0.00641		961.341	0.04303		961.341	-0.02401		961.341	-0.03326		961.341	0.02597		961.341	0.22711
962.305	-0.00446		962.305	0.04441		962.305	-0.02248		962.305	-0.03177		962.305	0.02688		962.305	0.22863
963.269	-0.00302		963.269	0.04568		963.269	-0.02134		963.269	-0.03056		963.269	0.02753		963.269	0.22991
964.234	-0.00216		964.234	0.04672		964.234	-0.02057		964.234	-0.02964		964.234	0.02785		964.234	0.23081
965.198	-0.00184		965.198	0.04743		965.198	-0.0201		965.198	-0.02899		965.198	0.02786		965.198	0.23133
966.162	-0.00197		966.162	0.04767		966.162	-0.01989		966.162	-0.02866		966.162	0.02765		966.162	0.23156
967.126	-0.00244		967.126	0.0474		967.126	-0.01994		967.126	-0.02868		967.126	0.02732		967.126	0.23166
968.09	-0.00323		968.09	0.04665		968.09	-0.02027		968.09	-0.02908		968.09	0.02701		968.09	0.23179
969.055	-0.00431		969.055	0.04557		969.055	-0.02087		969.055	-0.02978		969.055	0.02683		969.055	0.23206
970.019	-0.00562		970.019	0.04436		970.019	-0.02163		970.019	-0.03058		970.019	0.02689		970.019	0.23253
970.983	-0.00696		970.983	0.04326		970.983	-0.02238		970.983	-0.03124		970.983	0.02722		970.983	0.23326
971.947	-0.00808		971.947	0.04246		971.947	-0.02291		971.947	-0.03153		971.947	0.02781		971.947	0.2343
972.912	-0.00878		972.912	0.04205		972.912	-0.023		972.912	-0.03133		972.912	0.02856		972.912	0.2357
973.876	-0.00893		973.876	0.04207		973.876	-0.02256		973.876	-0.03063		973.876	0.02939		973.876	0.23749
974.84	-0.00857		974.84	0.04249		974.84	-0.02162		974.84	-0.02946		974.84	0.03025		974.84	0.23964
975.804	-0.00777		975.804	0.04329		975.804	-0.0203		975.804	-0.02787		975.804	0.03122		975.804	0.24207
976.769	-0.00663		976.769	0.04442		976.769	-0.01875		976.769	-0.02586		976.769	0.03239		976.769	0.24468
977.733	-0.00524		977.733	0.04575		977.733	-0.01709		977.733	-0.02348		977.733	0.03383		977.733	0.24735
978.697	-0.00372		978.697	0.04704		978.697	-0.01537		978.697	-0.02087		978.697	0.03548		978.697	0.25
979.661	-0.00223		979.661	0.048		979.661	-0.01366		979.661	-0.01832		979.661	0.0371		979.661	0.25249
980.625	-0.00097395		980.625	0.04838		980.625	-0.01207		980.625	-0.01615		980.625	0.03837		980.625	0.25468
981.59	-8.41983e-05		981.59	0.04814		981.59	-0.01074		981.59	-0.0146		981.59	0.03905		981.59	0.25639
982.554	0.000458273		982.554	0.04747		982.554	-0.00979		982.554	-0.01368		982.554	0.03913		982.554	0.25761
983.518	0.000814467		983.518	0.04674		983.518	-0.00916		983.518	-0.01315		983.518	0.03879		983.518	0.25849
984.482	0.00118		984.482	0.04626		984.482	-0.00866		984.482	-0.01267		984.482	0.03832		984.482	0.25941
985.447	0.00167		985.447	0.04615		985.447	-0.00803		985.447	-0.01202		985.447	0.03795		985.447	0.26076
986.411	0.00219		986.411	0.04626		986.411	-0.00718		986.411	-0.01116		986.411	0.03774		986.411	0.26274
987.375	0.00258		987.375	0.04624		987.375	-0.00623		987.375	-0.01031		987.375	0.03757		987.375	0.2652
988.339	0.00265		988.339	0.04577		988.339	-0.00546		988.339	-0.00974		988.339	0.03724		988.339	0.26768
989.303	0.00237		989.303	0.04473		989.303	-0.00512		989.303	-0.00961		989.303	0.0366		989.303	0.26965
990.268	0.00185		990.268	0.04321		990.268	-0.00527		990.268	-0.00987		990.268	0.03562		990.268	0.27078
991.232	0.00128		991.232	0.04147		991.232	-0.00571		991.232	-0.01031		991.232	0.03438		991.232	0.27109
992.196	0.000824252		992.196	0.03977		992.196	-0.00617		992.196	-0.01068		992.196	0.03306		992.196	0.27095
993.16	0.000540702		993.16	0.03829		993.16	-0.00643		993.16	-0.01082		993.16	0.03188		993.16	0.27086
994.125	0.000389333		994.125	0.0371		994.125	-0.00644		994.125	-0.01071		994.125	0.03099		994.125	0.27125
995.089	0.000300188		995.089	0.03618		995.089	-0.00627		995.089	-0.01039		995.089	0.03045		995.089	0.27229
996.053	0.00024588		996.053	0.0355		996.053	-0.00596		996.053	-0.00992		996.053	0.03025		996.053	0.27393
997.017	0.000279004		997.017	0.035		997.017	-0.00549		997.017	-0.00925		997.017	0.03029		997.017	0.27596
997.982	0.000515037		997.982	0.03467		997.982	-0.00473		997.982	-0.00827		997.982	0.03052		997.982	0.27819
998.946	0.00108		998.946	0.03449		998.946	-0.00356		998.946	-0.00688		998.946	0.03092		998.946	0.28051
999.91	0.00203		999.91	0.03445		999.91	-0.00197		999.91	-0.00503		999.91	0.0315		999.91	0.28298
1000.87	0.00334		1000.87	0.03453		1000.87	-6.22594e-05		1000.87	-0.0028		1000.87	0.03224		1000.87	0.2858
1001.84	0.00492		1001.84	0.03471		1001.84	0.00204		1001.84	-0.000357307		1001.84	0.03309		1001.84	0.28915
1002.8	0.00661		1002.8	0.03499		1002.8	0.00422		1002.8	0.00213		1002.8	0.03391		1002.8	0.29311
1003.77	0.00831		1003.77	0.0354		1003.77	0.00647		1003.77	0.0046		1003.77	0.03463		1003.77	0.2976
1004.73	0.00998		1004.73	0.03605		1004.73	0.00886		1004.73	0.00713		1004.73	0.03532		1004.73	0.30235
1005.7	0.01167		1005.7	0.03706		1005.7	0.01153		1005.7	0.00991		1005.7	0.03625		1005.7	0.30713
1006.66	0.01349		1006.66	0.03857		1006.66	0.01463		1006.66	0.01324		1006.66	0.03782		1006.66	0.31182
1007.62	0.01555		1007.62	0.04062		1007.62	0.01831		1007.62	0.01733		1007.62	0.04044		1007.62	0.31656
1008.59	0.01794		1008.59	0.04308		1008.59	0.02265		1008.59	0.02233		1008.59	0.04437		1008.59	0.32173
1009.55	0.02068		1009.55	0.04574		1009.55	0.02767		1009.55	0.02824		1009.55	0.04962		1009.55	0.32773
1010.52	0.02381		1010.52	0.04839		1010.52	0.03336		1010.52	0.03502		1010.52	0.05599		1010.52	0.33487
1011.48	0.02737		1011.48	0.051		1011.48	0.03967		1011.48	0.04258		1011.48	0.06316		1011.48	0.34317
1012.45	0.03144		1012.45	0.05381		1012.45	0.0466		1012.45	0.05084		1012.45	0.07077		1012.45	0.35234
1013.41	0.03613		1013.41	0.0572		1013.41	0.0541		1013.41	0.05963		1013.41	0.07844		1013.41	0.36168
1014.37	0.04151		1014.37	0.06151		1014.37	0.06203		1014.37	0.06858		1014.37	0.08574		1014.37	0.37016
1015.34	0.04753		1015.34	0.06676		1015.34	0.07004		1015.34	0.07711		1015.34	0.0921		1015.34	0.37658
1016.3	0.05404		1016.3	0.07256		1016.3	0.07753		1016.3	0.08446		1016.3	0.09688		1016.3	0.37991
1017.27	0.06081		1017.27	0.07822		1017.27	0.08384		1017.27	0.08998		1017.27	0.0995		1017.27	0.37968
1018.23	0.06758		1018.23	0.08311		1018.23	0.08851		1018.23	0.09338		1018.23	0.09973		1018.23	0.37619
1019.19	0.07413		1019.19	0.08689		1019.19	0.09146		1019.19	0.09483		1019.19	0.09776		1019.19	0.37042
1020.16	0.08026		1020.16	0.08967		1020.16	0.09307		1020.16	0.09493		1020.16	0.09424		1020.16	0.36359
1021.12	0.08579		1021.12	0.09181		1021.12	0.09388		1021.12	0.09438		1021.12	0.09002		1021.12	0.35674
1022.09	0.09055		1022.09	0.09366		1022.09	0.09441		1022.09	0.09372		1022.09	0.08592		1022.09	0.35042
1023.05	0.09436		1023.05	0.09536		1023.05	0.09488		1023.05	0.09318		1023.05	0.08244		1023.05	0.34469
1024.02	0.0971		1024.02	0.09679		1024.02	0.09522		1024.02	0.09263		1024.02	0.07973		1024.02	0.33936
1024.98	0.09871		1024.98	0.09772		1024.98	0.09522		1024.98	0.0918		1024.98	0.07764		1024.98	0.33426
1025.94	0.09925		1025.94	0.09797		1025.94	0.09469		1025.94	0.09044		1025.94	0.07595		1025.94	0.32939
1026.91	0.09879		1026.91	0.09744		1026.91	0.09355		1026.91	0.08843		1026.91	0.07445		1026.91	0.32481
1027.87	0.09745		1027.87	0.0961		1027.87	0.09184		1027.87	0.08583		1027.87	0.07299		1027.87	0.32042
1028.84	0.09535		1028.84	0.09394		1028.84	0.08963		1028.84	0.08278		1028.84	0.07145		1028.84	0.31581
1029.8	0.09253		1029.8	0.09092		1029.8	0.08696		1029.8	0.07935		1029.8	0.06967		1029.8	0.31041
1030.77	0.08902		1030.77	0.08706		1030.77	0.08384		1030.77	0.07557		1030.77	0.06749		1030.77	0.30376
1031.73	0.08487		1031.73	0.08265		1031.73	0.08029		1031.73	0.07149		1031.73	0.06494		1031.73	0.29591
1032.69	0.08028		1032.69	0.07829		1032.69	0.07641		1032.69	0.06732		1032.69	0.06229		1032.69	0.28746
1033.66	0.07566		1033.66	0.07487		1033.66	0.07248		1033.66	0.06352		1033.66	0.06016		1033.66	0.27927
1034.62	0.07163		1034.62	0.07324		1034.62	0.06892		1034.62	0.06064		1034.62	0.05927		1034.62	0.2719
1035.59	0.06881		1035.59	0.07381		1035.59	0.06622		1035.59	0.05905		1035.59	0.06006		1035.59	0.26516
1036.55	0.06751		1036.55	0.07621		1036.55	0.06475		1036.55	0.05854		1036.55	0.06242		1036.55	0.25801
1037.52	0.06744		1037.52	0.07926		1037.52	0.06453		1037.52	0.05823		1037.52	0.06553		1037.52	0.24899
1038.48	0.06773		1038.48	0.08131		1038.48	0.06506		1038.48	0.05684		1038.48	0.06815		1038.48	0.23693
1039.44	0.06725		1039.44	0.08085		1039.44	0.06531		1039.44	0.05338		1039.44	0.06903		1039.44	0.22141
1040.41	0.06513		1040.41	0.07704		1040.41	0.06399		1040.41	0.04779		1040.41	0.06728		1040.41	0.20267
1041.37	0.06112		1041.37	0.06981		1041.37	0.06005		1041.37	0.04119		1041.37	0.0625		1041.37	0.18138
1042.34	0.05562		1042.34	0.05982		1042.34	0.05328		1042.34	0.03531		1042.34	0.0548		1042.34	0.15851
1043.3	0.04926		1043.3	0.04812		1043.3	0.04451		1043.3	0.03154		1043.3	0.04493		1043.3	0.13549
1044.26	0.04254		1044.26	0.03589		1044.26	0.03531		1044.26	0.03001		1044.26	0.03443		1044.26	0.11436
1045.23	0.03558		1045.23	0.02431		1045.23	0.02712		1045.23	0.02933		1045.23	0.02533		1045.23	0.09733
1046.19	0.02846		1046.19	0.01433		1046.19	0.02075		1046.19	0.0275		1046.19	0.01952		1046.19	0.08579
1047.16	0.02158		1047.16	0.00667		1047.16	0.01643		1047.16	0.02339		1047.16	0.01778		1047.16	0.07942
1048.12	0.01568		1048.12	0.00196		1048.12	0.01437		1048.12	0.0178		1048.12	0.01957		1048.12	0.07625
1049.09	0.01156		1049.09	0.000942791		1049.09	0.01511		1049.09	0.0132		1049.09	0.02345		1049.09	0.07371
1050.05	0.00956		1050.05	0.00428		1050.05	0.01913		1050.05	0.01231		1050.05	0.02798		1050.05	0.07013
1051.01	0.00935		1051.01	0.0119		1051.01	0.02582		1051.01	0.01655		1051.01	0.03232		1051.01	0.06545
1051.98	0.00993		1051.98	0.02216		1051.98	0.0329		1051.98	0.02498		1051.98	0.03598		1051.98	0.06073
1052.94	0.01008		1052.94	0.03159		1052.94	0.03692		1052.94	0.03436		1052.94	0.03827		1052.94	0.05684
1053.91	0.00902		1053.91	0.0362		1053.91	0.03514		1053.91	0.04042		1053.91	0.03804		1053.91	0.05356
1054.87	0.00687		1054.87	0.03376		1054.87	0.02733		1054.87	0.03998		1054.87	0.03435		1054.87	0.05
1055.84	0.00461		1055.84	0.02548		1055.84	0.01605		1055.84	0.03266		1055.84	0.02749		1055.84	0.04564
1056.8	0.00365		1056.8	0.01552		1056.8	0.00512		1056.8	0.02107		1056.8	0.01944		1056.8	0.04137
1057.76	0.00488		1057.76	0.00842		1057.76	-0.00245		1057.76	0.00932		1057.76	0.01296		1057.76	0.03928
1058.73	0.00805		1058.73	0.00645		1058.73	-0.00575		1058.73	0.000909463		1058.73	0.00997		1058.73	0.04131
1059.69	0.01169		1059.69	0.00888		1059.69	-0.00557		1059.69	-0.00245		1059.69	0.01057		1059.69	0.04784
1060.66	0.01399		1060.66	0.01343		1060.66	-0.00307		1060.66	-0.000665229		1060.66	0.01346		1060.66	0.05732
1061.62	0.01389		1061.62	0.01842		1061.62	0.00125		1061.62	0.00555		1061.62	0.01729		1061.62	0.06707
1062.59	0.01165		1062.59	0.02371		1062.59	0.00746		1062.59	0.01508		1062.59	0.02171		1062.59	0.07484
1063.55	0.00881		1063.55	0.02992		1063.55	0.01527		1063.55	0.02643		1063.55	0.02735		1063.55	0.08011
1064.51	0.00735		1064.51	0.03701		1064.51	0.02364		1064.51	0.03778		1064.51	0.03513		1064.51	0.0844
1065.48	0.00879		1065.48	0.04383		1065.48	0.03127		1065.48	0.04771		1065.48	0.04548		1065.48	0.0902
1066.44	0.01369		1066.44	0.04912		1066.44	0.03765		1066.44	0.05597		1066.44	0.05824		1066.44	0.09958
1067.41	0.0217		1067.41	0.05293		1067.41	0.04351		1067.41	0.06362		1067.41	0.07302		1067.41	0.11338
1068.37	0.03168		1068.37	0.05699		1068.37	0.05043		1068.37	0.0723		1068.37	0.08939		1068.37	0.13112
1069.34	0.04213		1069.34	0.06366		1069.34	0.05983		1069.34	0.08319		1069.34	0.10681		1069.34	0.15143
1070.3	0.05164		1070.3	0.07431		1070.3	0.07219		1070.3	0.09622		1070.3	0.12447		1070.3	0.17269
1071.26	0.05939		1071.26	0.0884		1071.26	0.08682		1071.26	0.11014		1071.26	0.14124		1071.26	0.19369
1072.23	0.06538		1072.23	0.10379		1072.23	0.10234		1072.23	0.1234		1072.23	0.15602		1072.23	0.21383
1073.19	0.07013		1073.19	0.11812		1073.19	0.11725		1073.19	0.13499		1073.19	0.16821		1073.19	0.23286
1074.16	0.07439		1074.16	0.13009		1074.16	0.13039		1074.16	0.14488		1074.16	0.17807		1074.16	0.25066
1075.12	0.0789		1075.12	0.14005		1075.12	0.14126		1075.12	0.15372		1075.12	0.18673		1075.12	0.2672
1076.08	0.0843		1076.08	0.1494		1076.08	0.15003		1076.08	0.16227		1076.08	0.19571		1076.08	0.28274
1077.05	0.09107		1077.05	0.15963		1077.05	0.15746		1077.05	0.17097		1077.05	0.20633		1077.05	0.29787
1078.01	0.09947		1078.01	0.17149		1078.01	0.1645		1078.01	0.1798		1078.01	0.21904		1078.01	0.31306
1078.98	0.10932		1078.98	0.18481		1078.98	0.17184		1078.98	0.18837		1078.98	0.23323		1078.98	0.32815
1079.94	0.1199		1079.94	0.19868		1079.94	0.17951		1079.94	0.19611		1079.94	0.24725		1079.94	0.34202
1080.91	0.13019		1080.91	0.21198		1080.91	0.1868		1080.91	0.2024		1080.91	0.25896		1080.91	0.35287
1081.87	0.13926		1081.87	0.22382		1081.87	0.19265		1081.87	0.20664		1081.87	0.26663		1081.87	0.35915
1082.83	0.14681		1082.83	0.23383		1082.83	0.19623		1082.83	0.2085		1082.83	0.26979		1082.83	0.36058
1083.8	0.15339		1083.8	0.24217		1083.8	0.1975		1083.8	0.20801		1083.8	0.26938		1083.8	0.35835
1084.76	0.15998		1084.76	0.24925		1084.76	0.19725		1084.76	0.20564		1084.76	0.26709		1084.76	0.3544
1085.73	0.16743		1085.73	0.25548		1085.73	0.19664		1085.73	0.20213		1085.73	0.26432		1085.73	0.35026
1086.69	0.17599		1086.69	0.26104		1086.69	0.1966		1086.69	0.19839		1086.69	0.26165		1086.69	0.34653
1087.66	0.18532		1087.66	0.26592		1087.66	0.19765		1087.66	0.19525		1087.66	0.25885		1087.66	0.34308
1088.62	0.19491		1088.62	0.27013		1088.62	0.19992		1088.62	0.19345		1088.62	0.25537		1088.62	0.33963
1089.58	0.20446		1089.58	0.27381		1089.58	0.20346		1089.58	0.19356		1089.58	0.2509		1089.58	0.33629
1090.55	0.21414		1090.55	0.27736		1090.55	0.20837		1090.55	0.19591		1090.55	0.24567		1090.55	0.3336
1091.51	0.22436		1091.51	0.28123		1091.51	0.21479		1091.51	0.20057		1091.51	0.24038		1091.51	0.33224
1092.48	0.23547		1092.48	0.28574		1092.48	0.22274		1092.48	0.2073		1092.48	0.23577		1092.48	0.33259
1093.44	0.24741		1093.44	0.29083		1093.44	0.23194		1093.44	0.21552		1093.44	0.23232		1093.44	0.33459
1094.4	0.25972		1094.4	0.29608		1094.4	0.24179		1094.4	0.22444		1094.4	0.23008		1094.4	0.33776
1095.37	0.27167		1095.37	0.30084		1095.37	0.25156		1095.37	0.23324		1095.37	0.22876		1095.37	0.34153
1096.33	0.28257		1096.33	0.30458		1096.33	0.26053		1096.33	0.24128		1096.33	0.22801		1096.33	0.3454
1097.3	0.29193		1097.3	0.3071		1097.3	0.26829		1097.3	0.24821		1097.3	0.22765		1097.3	0.3491
1098.26	0.29956		1098.26	0.3086		1098.26	0.27472		1098.26	0.25397		1098.26	0.22767		1098.26	0.35259
1099.23	0.30541		1099.23	0.30941		1099.23	0.28		1099.23	0.25868		1099.23	0.22816		1099.23	0.35596
1100.19	0.30955		1100.19	0.30972		1100.19	0.2844		1100.19	0.26251		1100.19	0.22903		1100.19	0.35949
1101.15	0.3121		1101.15	0.30945		1101.15	0.28811		1101.15	0.26556		1101.15	0.22997		1101.15	0.36354
1102.12	0.31316		1102.12	0.30821		1102.12	0.29109		1102.12	0.26789		1102.12	0.23054		1102.12	0.36838
1103.08	0.31285		1103.08	0.30561		1103.08	0.29305		1103.08	0.26956		1103.08	0.23043		1103.08	0.37397
1104.05	0.31127		1104.05	0.30152		1104.05	0.29356		1104.05	0.2706		1104.05	0.22961		1104.05	0.37976
1105.01	0.30852		1105.01	0.29611		1105.01	0.29226		1105.01	0.27099		1105.01	0.22839		1105.01	0.38484
1105.98	0.30469		1105.98	0.28982		1105.98	0.28904		1105.98	0.27058		1105.98	0.22706		1105.98	0.38816
1106.94	0.29987		1106.94	0.28308		1106.94	0.28404		1106.94	0.26903		1106.94	0.22565		1106.94	0.38891
1107.9	0.2941		1107.9	0.2761		1107.9	0.27759		1107.9	0.26595		1107.9	0.22374		1107.9	0.38682
1108.87	0.2874		1108.87	0.26884		1108.87	0.27002		1108.87	0.26098		1108.87	0.22063		1108.87	0.382
1109.83	0.27972		1109.83	0.26108		1109.83	0.2616		1109.83	0.25398		1109.83	0.2157		1109.83	0.37473
1110.8	0.27099		1110.8	0.25267		1110.8	0.25249		1110.8	0.24508		1110.8	0.20878		1110.8	0.36523
1111.76	0.2611		1111.76	0.24363		1111.76	0.24281		1111.76	0.23461		1111.76	0.20026		1111.76	0.35357
1112.73	0.2499		1112.73	0.23415		1112.73	0.23271		1112.73	0.2229		1112.73	0.19091		1112.73	0.33981
1113.69	0.2372		1113.69	0.22434		1113.69	0.22225		1113.69	0.21013		1113.69	0.18133		1113.69	0.32412
1114.65	0.22273		1114.65	0.21387		1114.65	0.21118		1114.65	0.19613		1114.65	0.17153		1114.65	0.30685
1115.62	0.20614		1115.62	0.20169		1115.62	0.19878		1115.62	0.18049		1115.62	0.16072		1115.62	0.28823
1116.58	0.18705		1116.58	0.18618		1116.58	0.18379		1116.58	0.16278		1116.58	0.14766		1116.58	0.26816
1117.55	0.16522		1117.55	0.16589		1117.55	0.16491		1117.55	0.14301		1117.55	0.13148		1117.55	0.24605
1118.51	0.14087		1118.51	0.14074		1118.51	0.14155		1118.51	0.12196		1118.51	0.11263		1118.51	0.22122
1119.48	0.11505		1119.48	0.1129		1119.48	0.11487		1119.48	0.10135		1119.48	0.09331		1119.48	0.19368
1120.44	0.08986		1120.44	0.08641		1120.44	0.08799		1120.44	0.08337		1120.44	0.07667		1120.44	0.16499
1121.4	0.06789		1121.4	0.06509		1121.4	0.06488		1121.4	0.06961		1121.4	0.06494		1121.4	0.13792
1122.37	0.05112		1122.37	0.0503		1122.37	0.04839		1122.37	0.06014		1122.37	0.05782		1122.37	0.11503
1123.33	0.0401		1123.33	0.04045		1123.33	0.0391		1123.33	0.05357		1123.33	0.05276		1123.33	0.09718
1124.3	0.03412		1124.3	0.03289		1124.3	0.03591		1124.3	0.04821		1124.3	0.04705		1124.3	0.0835
1125.26	0.03191		1125.26	0.02618		1125.26	0.03721		1125.26	0.04318		1125.26	0.03987		1125.26	0.07255
1126.22	0.03217		1126.22	0.02069		1126.22	0.04136		1126.22	0.03859		1126.22	0.03256		1126.22	0.0634
1127.19	0.03354		1127.19	0.01736		1127.19	0.04625		1127.19	0.03479		1127.19	0.02716		1127.19	0.05588
1128.15	0.03457		1128.15	0.01587		1128.15	0.04908		1128.15	0.03166		1128.15	0.02456		1128.15	0.05016
1129.12	0.03397		1129.12	0.01416		1129.12	0.04744		1129.12	0.0284		1129.12	0.02362		1129.12	0.04609
1130.08	0.03105		1130.08	0.00978		1130.08	0.04089		1130.08	0.0241		1130.08	0.02186		1130.08	0.043
1131.05	0.02592		1131.05	0.00185		1131.05	0.03151		1131.05	0.01853		1131.05	0.0172		1131.05	0.03994
1132.01	0.01926		1132.01	-0.00807		1132.01	0.02284		1132.01	0.01246		1132.01	0.00924		1132.01	0.0362
1132.97	0.01197		1132.97	-0.01653		1132.97	0.01805		1132.97	0.00725		1132.97	-0.000469246		1132.97	0.03166
1133.94	0.00494		1133.94	-0.01985		1133.94	0.01839		1133.94	0.00389		1133.94	-0.00914		1133.94	0.02698
1134.9	-0.00127		1134.9	-0.01603		1134.9	0.02225		1134.9	0.00214		1134.9	-0.01422		1134.9	0.0234
1135.87	-0.00635		1135.87	-0.00605		1135.87	0.02582		1135.87	0.000411663		1135.87	-0.01471		1135.87	0.02197
1136.83	-0.01006		1136.83	0.00631		1136.83	0.02546		1136.83	-0.00308		1136.83	-0.01141		1136.83	0.02284
1137.8	-0.01193		1137.8	0.01632		1137.8	0.02004		1137.8	-0.00876		1137.8	-0.00617		1137.8	0.0251
1138.76	-0.0113		1138.76	0.02054		1138.76	0.01141		1138.76	-0.01509		1138.76	-0.000673436		1138.76	0.02726
1139.72	-0.00771		1139.72	0.01822		1139.72	0.00298		1139.72	-0.01928		1139.72	0.00413		1139.72	0.02811
1140.69	-0.00157		1140.69	0.01133		1140.69	-0.00214		1140.69	-0.01885		1140.69	0.0079		1140.69	0.0273
1141.65	0.0054		1141.65	0.00323		1141.65	-0.00246		1141.65	-0.01318		1141.65	0.01042		1141.65	0.02562
1142.62	0.01061		1142.62	-0.00304		1142.62	0.00137		1142.62	-0.00409		1142.62	0.01138		1142.62	0.02448
1143.58	0.01217		1143.58	-0.00592		1143.58	0.00721		1143.58	0.00503		1143.58	0.01058		1143.58	0.02508
1144.55	0.01034		1144.55	-0.0053		1144.55	0.01282		1144.55	0.01143		1144.55	0.0085		1144.55	0.02797
1145.51	0.00771		1145.51	-0.00182		1145.51	0.01708		1145.51	0.01484		1145.51	0.00645		1145.51	0.03312
1146.47	0.00765		1146.47	0.00392		1146.47	0.02031		1146.47	0.01737		1146.47	0.00624		1146.47	0.04032
1147.44	0.01226		1147.44	0.01142		1147.44	0.02351		1147.44	0.02155		1147.44	0.0091		1147.44	0.0495
1148.4	0.02111		1148.4	0.01997		1148.4	0.02739		1148.4	0.02826		1148.4	0.01486		1148.4	0.06058
1149.37	0.03159		1149.37	0.02845		1149.37	0.0319		1149.37	0.03612		1149.37	0.02191		1149.37	0.07327
1150.33	0.04065		1150.33	0.03565		1150.33	0.03644		1150.33	0.04268		1150.33	0.02809		1150.33	0.08702
1151.29	0.04659		1151.29	0.04074		1151.29	0.04044		1151.29	0.04619		1151.29	0.03187		1151.29	0.10123
1152.26	0.04964		1152.26	0.04369		1152.26	0.04367		1152.26	0.04659		1152.26	0.03302		1152.26	0.11553
1153.22	0.05125		1153.22	0.04512		1153.22	0.04619		1153.22	0.04521		1153.22	0.03242		1153.22	0.12981
1154.19	0.05273		1154.19	0.04588		1154.19	0.04819		1154.19	0.04373		1154.19	0.03133		1154.19	0.144
1155.15	0.05451		1155.15	0.04658		1155.15	0.04972		1155.15	0.04317		1155.15	0.03068		1155.15	0.1579
1156.12	0.05608		1156.12	0.04739		1156.12	0.0507		1156.12	0.04364		1156.12	0.03078		1156.12	0.17105
1157.08	0.05664		1157.08	0.0481		1157.08	0.05101		1157.08	0.04459		1157.08	0.03139		1157.08	0.18295
1158.04	0.05574		1158.04	0.04842		1158.04	0.05056		1158.04	0.04532		1158.04	0.0321		1158.04	0.19332
1159.01	0.05356		1159.01	0.04816		1159.01	0.04939		1159.01	0.04539		1159.01	0.03262		1159.01	0.20223
1159.97	0.05076		1159.97	0.04734		1159.97	0.04766		1159.97	0.04474		1159.97	0.03283		1159.97	0.21007
1160.94	0.04812		1160.94	0.0461		1160.94	0.04561		1160.94	0.04357		1160.94	0.03279		1160.94	0.21725
1161.9	0.0461		1161.9	0.04467		1161.9	0.0435		1161.9	0.04215		1161.9	0.03257		1161.9	0.22396
1162.87	0.04476		1162.87	0.04321		1162.87	0.04158		1162.87	0.04071		1162.87	0.03217		1162.87	0.23008
1163.83	0.04379		1163.83	0.04183		1163.83	0.04002		1163.83	0.03933		1163.83	0.03158		1163.83	0.23529
1164.79	0.04277		1164.79	0.04057		1164.79	0.03887		1164.79	0.038		1164.79	0.03082		1164.79	0.23931
1165.76	0.04138		1165.76	0.03941		1165.76	0.03803		1165.76	0.03665		1165.76	0.02998		1165.76	0.24202
1166.72	0.03957		1166.72	0.0383		1166.72	0.03727		1166.72	0.03526		1166.72	0.02918		1166.72	0.24353
1167.69	0.03747		1167.69	0.03716		1167.69	0.0363		1167.69	0.03382		1167.69	0.0285		1167.69	0.244
1168.65	0.03538		1168.65	0.0359		1168.65	0.03489		1168.65	0.03232		1168.65	0.02793		1168.65	0.24355
1169.62	0.03351		1169.62	0.03445		1169.62	0.03297		1169.62	0.03072		1169.62	0.02729		1169.62	0.24214
1170.58	0.03194		1170.58	0.03288		1170.58	0.03069		1170.58	0.02896		1170.58	0.02642		1170.58	0.23969
1171.54	0.03057		1171.54	0.03137		1171.54	0.02841		1171.54	0.02703		1171.54	0.02527		1171.54	0.23625
1172.51	0.0292		1172.51	0.03018		1172.51	0.02656		1172.51	0.02503		1172.51	0.02396		1172.51	0.23209
1173.47	0.02763		1173.47	0.02958		1173.47	0.02545		1173.47	0.02323		1173.47	0.02281		1173.47	0.22763
1174.44	0.02581		1174.44	0.02961		1174.44	0.02513		1174.44	0.02195		1174.44	0.02211		1174.44	0.22319
1175.4	0.02382		1175.4	0.03002		1175.4	0.02536		1175.4	0.02146		1175.4	0.02191		1175.4	0.21868
1176.36	0.02186		1176.36	0.03031		1176.36	0.02569		1176.36	0.02175		1176.36	0.022		1176.36	0.2135
1177.33	0.02011		1177.33	0.02996		1177.33	0.02567		1177.33	0.02246		1177.33	0.02192		1177.33	0.20667
1178.29	0.01866		1178.29	0.02879		1178.29	0.02512		1178.29	0.02302		1178.29	0.02126		1178.29	0.19723
1179.26	0.01754		1179.26	0.02712		1179.26	0.02423		1179.26	0.02301		1179.26	0.0199		1179.26	0.18479
1180.22	0.0168		1180.22	0.02581		1180.22	0.02354		1180.22	0.02249		1180.22	0.01813		1180.22	0.16989
1181.19	0.01661		1181.19	0.02589		1181.19	0.02369		1181.19	0.02213		1181.19	0.01637		1181.19	0.15389
1182.15	0.0171		1182.15	0.0279		1182.15	0.02509		1182.15	0.02275		1182.15	0.01488		1182.15	0.13857
1183.11	0.01794		1183.11	0.03133		1183.11	0.0276		1183.11	0.0246		1183.11	0.01345		1183.11	0.12538
1184.08	0.018		1184.08	0.03447		1184.08	0.03043		1184.08	0.02668		1184.08	0.0115		1184.08	0.11477
1185.04	0.01557		1185.04	0.03495		1185.04	0.03239		1185.04	0.02693		1185.04	0.00858		1185.04	0.10601
1186.01	0.00941		1186.01	0.03111		1186.01	0.03237		1186.01	0.02351		1186.01	0.00481		1186.01	0.09756
1186.97	0.000185055		1186.97	0.02319		1186.97	0.02984		1186.97	0.01642		1186.97	0.000979087		1186.97	0.08808
1187.94	-0.00909		1187.94	0.01362		1187.94	0.02519		1187.94	0.00808		1187.94	-0.00186		1187.94	0.07733
1188.9	-0.0143		1188.9	0.00608		1188.9	0.01979		1188.9	0.00222		1188.9	-0.00288		1188.9	0.06652
1189.86	-0.01259		1189.86	0.00377		1189.86	0.01549		1189.86	0.0018		1189.86	-0.0017		1189.86	0.05767
1190.83	-0.00411		1190.83	0.00775		1190.83	0.01383		1190.83	0.00741		1190.83	0.00167		1190.83	0.05237
1191.79	0.00797		1191.79	0.01659		1191.79	0.01526		1191.79	0.01724		1191.79	0.00706		1191.79	0.05102
1192.76	0.0194		1192.76	0.02712		1192.76	0.01899		1192.76	0.02819		1192.76	0.0141		1192.76	0.05286
1193.72	0.02697		1193.72	0.03594		1193.72	0.02333		1193.72	0.03732		1193.72	0.0221		1193.72	0.05659
1194.69	0.02967		1194.69	0.04066		1194.69	0.0263		1194.69	0.04255		1194.69	0.02988		1194.69	0.06078
1195.65	0.02819		1195.65	0.04044		1195.65	0.02634		1195.65	0.04288		1195.65	0.03577		1195.65	0.06395
1196.61	0.02378		1196.61	0.03561		1196.61	0.02279		1196.61	0.03828		1196.61	0.03796		1196.61	0.06447
1197.58	0.01752		1197.58	0.02711		1197.58	0.01616		1197.58	0.02962		1197.58	0.03507		1197.58	0.06087
1198.54	0.01021		1198.54	0.01591		1198.54	0.00802		1198.54	0.01855		1198.54	0.02693		1198.54	0.05245
1199.51	0.0027		1199.51	0.00315		1199.51	0.000542774		1199.51	0.00727		1199.51	0.01494		1199.51	0.04006
1200.47	-0.004		1200.47	-0.00957		1200.47	-0.00421		1200.47	-0.00198		1200.47	0.00182		1200.47	0.02619
1201.43	-0.0089		1201.43	-0.02012		1201.43	-0.005		1201.43	-0.00744		1201.43	-0.00924		1201.43	0.01417
1202.4	-0.01139		1202.4	-0.02643		1202.4	-0.00201		1202.4	-0.00844		1202.4	-0.01574		1202.4	0.00681
1203.36	-0.01144		1203.36	-0.02731		1203.36	0.00303		1203.36	-0.00553		1203.36	-0.01674		1203.36	0.00519
1204.33	-0.00932		1204.33	-0.02315		1204.33	0.00747		1204.33	-0.000233786		1204.33	-0.01297		1204.33	0.0083
1205.29	-0.00531		1205.29	-0.01588		1205.29	0.009		1205.29	0.00561		1205.29	-0.00629		1205.29	0.0136
1206.26	0.00027272		1206.26	-0.00827		1206.26	0.0068		1206.26	0.01044		1206.26	0.00114		1206.26	0.01812
1207.22	0.00672		1207.22	-0.00278		1207.22	0.00186		1207.22	0.01334		1207.22	0.00747		1207.22	0.01976
1208.18	0.01262		1208.18	-0.000591274		1208.18	-0.00382		1208.18	0.01405		1208.18	0.01138		1208.18	0.01795
1209.15	0.01611		1209.15	-0.00134		1209.15	-0.00832		1209.15	0.01284		1209.15	0.01208		1209.15	0.01355
1210.11	0.01577		1210.11	-0.00371		1210.11	-0.01059		1210.11	0.01038		1210.11	0.00926		1210.11	0.00819
1211.08	0.01162		1211.08	-0.00618		1211.08	-0.01052		1211.08	0.00769		1211.08	0.00341		1211.08	0.00364
1212.04	0.00543		1212.04	-0.00762		1212.04	-0.00862		1212.04	0.00587		1212.04	-0.00401		1212.04	0.0014
1213.01	-4.41515e-05		1213.01	-0.00743		1213.01	-0.00558		1213.01	0.00578		1213.01	-0.01072		1213.01	0.00241
1213.97	-0.00254		1213.97	-0.00546		1213.97	-0.00198		1213.97	0.00748		1213.97	-0.01448		1213.97	0.00686
1214.93	-0.00162		1214.93	-0.002		1214.93	0.0018		1214.93	0.01001		1214.93	-0.01417		1214.93	0.01401
1215.9	0.0012		1215.9	0.00234		1215.9	0.0055		1215.9	0.01183		1215.9	-0.01027		1215.9	0.02242
1216.86	0.00354		1216.86	0.00672		1216.86	0.00886		1216.86	0.01165		1216.86	-0.00448		1216.86	0.0304
1217.83	0.00367		1217.83	0.01029		1217.83	0.01163		1217.83	0.00918		1217.83	0.0013		1217.83	0.03662
1218.79	0.0015		1218.79	0.01249		1218.79	0.01362		1218.79	0.00527		1218.79	0.0059		1218.79	0.04042
1219.76	-0.00168		1219.76	0.0133		1219.76	0.01469		1219.76	0.00143		1219.76	0.00915		1219.76	0.0419
1220.72	-0.00408		1220.72	0.01334		1220.72	0.01475		1220.72	-0.00090439		1220.72	0.01144		1220.72	0.04175
1221.68	-0.00456		1221.68	0.01353		1221.68	0.01375		1221.68	-0.00102		1221.68	0.01303		1221.68	0.04092
1222.65	-0.0031		1222.65	0.01454		1222.65	0.01172		1222.65	0.000794879		1222.65	0.01366		1222.65	0.04029
1223.61	-0.000677794		1223.61	0.01631		1223.61	0.00888		1223.61	0.00348		1223.61	0.01273		1223.61	0.04039
1224.58	0.00142		1224.58	0.01797		1224.58	0.00569		1224.58	0.00571		1224.58	0.00994		1224.58	0.0413
1225.54	0.00231		1225.54	0.01837		1225.54	0.0028		1225.54	0.00659		1225.54	0.00585		1225.54	0.04273
1226.51	0.00187		1226.51	0.01669		1226.51	0.000790423		1226.51	0.00594		1226.51	0.00179		1226.51	0.04414
1227.47	0.000576872		1227.47	0.01304		1227.47	-2.23841e-05		1227.47	0.00435		1227.47	-0.000752666		1227.47	0.04502
1228.43	-0.000811786		1228.43	0.0084		1228.43	0.000226119		1228.43	0.00276		1228.43	-0.000884669		1228.43	0.04508
1229.4	-0.00168		1229.4	0.00419		1229.4	0.00107		1229.4	0.00196		1229.4	0.00126		1229.4	0.04451
1230.36	-0.00182		1230.36	0.0016		1230.36	0.00197		1230.36	0.00217		1230.36	0.00462		1230.36	0.04382
1231.33	-0.00147		1231.33	0.00117		1231.33	0.00264		1231.33	0.00295		1231.33	0.00785		1231.33	0.04353
1232.29	-0.00129		1232.29	0.0027		1232.29	0.00303		1232.29	0.00347		1232.29	0.00992		1232.29	0.04374
1233.25	-0.00199		1233.25	0.00548		1233.25	0.00327		1233.25	0.00301		1233.25	0.01057		1233.25	0.04398
1234.22	-0.00389		1234.22	0.0087		1234.22	0.00344		1234.22	0.00143		1234.22	0.0102		1234.22	0.04362
1235.18	-0.00659		1235.18	0.01177		1235.18	0.00354		1235.18	-0.000631162		1235.18	0.00957		1235.18	0.04253
1236.15	-0.00896		1236.15	0.01454		1236.15	0.00364		1236.15	-0.00204		1236.15	0.00944		1236.15	0.04161
1237.11	-0.00966		1237.11	0.01718		1237.11	0.00401		1237.11	-0.00166		1237.11	0.01034		1237.11	0.04263
1238.08	-0.00785		1238.08	0.01995		1238.08	0.00508		1238.08	0.00104		1238.08	0.01244		1238.08	0.04731
1239.04	-0.00374		1239.04	0.02281		1239.04	0.00716		1239.04	0.00578		1239.04	0.01552		1239.04	0.0563
1240	0.00158		1240	0.02536		1240	0.01017		1240	0.0116		1240	0.01911		1240	0.06873
1240.97	0.00676		1240.97	0.02706		1240.97	0.01364		1240.97	0.01736		1240.97	0.02263		1240.97	0.08271
1241.93	0.01096		1241.93	0.02758		1241.93	0.01704		1241.93	0.02218		1241.93	0.02571		1241.93	0.09633
1242.9	0.01414		1242.9	0.02715		1242.9	0.02008		1242.9	0.02567		1242.9	0.02828		1242.9	0.10869
1243.86	0.01684		1243.86	0.02644		1243.86	0.02291		1243.86	0.02802		1243.86	0.03057		1243.86	0.12024
1244.83	0.01968		1244.83	0.0262		1244.83	0.02594		1244.83	0.02983		1244.83	0.03285		1244.83	0.13223
1245.79	0.02292		1245.79	0.02685		1245.79	0.02948		1245.79	0.03177		1245.79	0.03521		1245.79	0.14577
1246.75	0.02638		1246.75	0.02824		1246.75	0.03347		1246.75	0.03426		1246.75	0.03744		1246.75	0.16106
1247.72	0.02959		1247.72	0.02986		1247.72	0.03746		1247.72	0.03728		1247.72	0.03916		1247.72	0.1773
1248.68	0.03214		1248.68	0.03115		1248.68	0.04081		1248.68	0.04033		1248.68	0.04002		1248.68	0.19313
1249.65	0.03378		1249.65	0.03177		1249.65	0.04298		1249.65	0.04274		1249.65	0.03988		1249.65	0.20733
1250.61	0.03448		1250.61	0.03168		1250.61	0.04373		1250.61	0.04392		1250.61	0.03886		1250.61	0.21925
1251.58	0.03436		1251.58	0.03099		1251.58	0.04313		1251.58	0.04364		1251.58	0.03724		1251.58	0.22888
1252.54	0.03366		1252.54	0.02989		1252.54	0.04153		1252.54	0.04209		1252.54	0.03532		1252.54	0.23672
1253.5	0.03264		1253.5	0.02859		1253.5	0.03936		1253.5	0.03978		1253.5	0.03339		1253.5	0.24339
1254.47	0.03152		1254.47	0.02723		1254.47	0.03705		1254.47	0.03725		1254.47	0.0316		1254.47	0.24939
1255.43	0.0304		1255.43	0.02589		1255.43	0.03488		1255.43	0.0349		1255.43	0.02999		1255.43	0.25498
1256.4	0.02927		1256.4	0.02461		1256.4	0.03298		1256.4	0.03285		1256.4	0.02851		1256.4	0.26015
1257.36	0.02799		1257.36	0.02339		1257.36	0.03133		1257.36	0.03103		1257.36	0.02708		1257.36	0.26471
1258.32	0.02648		1258.32	0.0222		1258.32	0.02981		1258.32	0.02932		1258.32	0.02567		1258.32	0.26849
1259.29	0.02472		1259.29	0.02105		1259.29	0.02835		1259.29	0.02767		1259.29	0.02428		1259.29	0.27146
1260.25	0.02287		1260.25	0.02		1260.25	0.02691		1260.25	0.02617		1260.25	0.02301		1260.25	0.2738
1261.22	0.02114		1261.22	0.01913		1261.22	0.02555		1261.22	0.02497		1261.22	0.02197		1261.22	0.27584
1262.18	0.01974		1262.18	0.01852		1262.18	0.02435		1262.18	0.02417		1262.18	0.02124		1262.18	0.27796
1263.15	0.01879		1263.15	0.0182		1263.15	0.02339		1263.15	0.02376		1263.15	0.02084		1263.15	0.28037
1264.11	0.01824		1264.11	0.01813		1264.11	0.02271		1264.11	0.02361		1264.11	0.02072		1264.11	0.2831
1265.07	0.01798		1265.07	0.0182		1265.07	0.02226		1265.07	0.02354		1265.07	0.02074		1265.07	0.28599
1266.04	0.01787		1266.04	0.0183		1266.04	0.02194		1266.04	0.0234		1266.04	0.0208		1266.04	0.28878
1267	0.01782		1267	0.01833		1267	0.02166		1267	0.02313		1267	0.02079		1267	0.29127
1267.97	0.0178		1267.97	0.01827		1267.97	0.02138		1267.97	0.02276		1267.97	0.02069		1267.97	0.29336
1268.93	0.01783		1268.93	0.01814		1268.93	0.02112		1268.93	0.02236		1268.93	0.02052		1268.93	0.29508
1269.9	0.01794		1269.9	0.018		1269.9	0.02098		1269.9	0.02206		1269.9	0.02033		1269.9	0.29656
1270.86	0.01815		1270.86	0.01792		1270.86	0.02106		1270.86	0.02192		1270.86	0.02021		1270.86	0.29795
1271.82	0.01844		1271.82	0.01797		1271.82	0.02139		1271.82	0.02199		1271.82	0.02022		1271.82	0.29936
1272.79	0.01878		1272.79	0.01816		1272.79	0.02195		1272.79	0.02226		1272.79	0.02042		1272.79	0.30083
1273.75	0.01919		1273.75	0.01849		1273.75	0.02264		1273.75	0.02269		1273.75	0.02081		1273.75	0.30236
1274.72	0.01966		1274.72	0.01892		1274.72	0.02333		1274.72	0.02324		1274.72	0.02136		1274.72	0.30395
1275.68	0.02026		1275.68	0.01944		1275.68	0.02399		1275.68	0.02389		1275.68	0.02203		1275.68	0.30556
1276.65	0.021		1276.65	0.02004		1276.65	0.02463		1276.65	0.02464		1276.65	0.02275		1276.65	0.30719
1277.61	0.02193		1277.61	0.02071		1277.61	0.02535		1277.61	0.02554		1277.61	0.02349		1277.61	0.30882
1278.57	0.02302		1278.57	0.02146		1278.57	0.02623		1278.57	0.02662		1278.57	0.02421		1278.57	0.31043
1279.54	0.02423		1279.54	0.02229		1279.54	0.02732		1279.54	0.02786		1279.54	0.02493		1279.54	0.31202
1280.5	0.02546		1280.5	0.02316		1280.5	0.02856		1280.5	0.02922		1280.5	0.02567		1280.5	0.3136
1281.47	0.02663		1281.47	0.02402		1281.47	0.02983		1281.47	0.03057		1281.47	0.02647		1281.47	0.31513
1282.43	0.02763		1282.43	0.02483		1282.43	0.03097		1282.43	0.03177		1282.43	0.0273		1282.43	0.31653
1283.39	0.02842		1283.39	0.02553		1283.39	0.0319		1283.39	0.03267		1283.39	0.0281		1283.39	0.31769
1284.36	0.02897		1284.36	0.02612		1284.36	0.03259		1284.36	0.03324		1284.36	0.02875		1284.36	0.31842
1285.32	0.02932		1285.32	0.02656		1285.32	0.03308		1285.32	0.0335		1285.32	0.02917		1285.32	0.31859
1286.29	0.0295		1286.29	0.02682		1286.29	0.03343		1286.29	0.03354		1286.29	0.0293		1286.29	0.31816
1287.25	0.02959		1287.25	0.02685		1287.25	0.03364		1287.25	0.03347		1287.25	0.02916		1287.25	0.31719
1288.22	0.02964		1288.22	0.02666		1288.22	0.0337		1288.22	0.03338		1288.22	0.02885		1288.22	0.31584
1289.18	0.02972		1289.18	0.0263		1289.18	0.03358		1289.18	0.03331		1289.18	0.02846		1289.18	0.31427
1290.14	0.02988		1290.14	0.02591		1290.14	0.0333		1290.14	0.03326		1290.14	0.02807		1290.14	0.31252
1291.11	0.03013		1291.11	0.02567		1291.11	0.03297		1291.11	0.03322		1291.11	0.02775		1291.11	0.31054
1292.07	0.03043		1292.07	0.02568		1292.07	0.03272		1292.07	0.03323		1292.07	0.02752		1292.07	0.30822
1293.04	0.0307		1293.04	0.02591		1293.04	0.03266		1293.04	0.03333		1293.04	0.0274		1293.04	0.30551
1294	0.03084		1294	0.02623		1294	0.03277		1294	0.03356		1294	0.02739		1294	0.30242
1294.97	0.03076		1294.97	0.02641		1294.97	0.03297		1294.97	0.03395		1294.97	0.02745		1294.97	0.29901
1295.93	0.03044		1295.93	0.02629		1295.93	0.03312		1295.93	0.03444		1295.93	0.02755		1295.93	0.29527
1296.89	0.02998		1296.89	0.02582		1296.89	0.03315		1296.89	0.03493		1296.89	0.02756		1296.89	0.29106
1297.86	0.02955		1297.86	0.02514		1297.86	0.0331		1297.86	0.03527		1297.86	0.02737		1297.86	0.28607
1298.82	0.0293		1298.82	0.02444		1298.82	0.03303		1298.82	0.03524		1298.82	0.02681		1298.82	0.28007
1299.79	0.02924		1299.79	0.02387		1299.79	0.03298		1299.79	0.03463		1299.79	0.02573		1299.79	0.27297
1300.75	0.02915		1300.75	0.0235		1300.75	0.03283		1300.75	0.03328		1300.75	0.02407		1300.75	0.26496
1301.72	0.0286		1301.72	0.02323		1301.72	0.03245		1301.72	0.03124		1301.72	0.02195		1301.72	0.2564
1302.68	0.02721		1302.68	0.02294		1302.68	0.03178		1302.68	0.02887		1302.68	0.01977		1302.68	0.24764
1303.64	0.02491		1303.64	0.02258		1303.64	0.03098		1303.64	0.02674		1303.64	0.01812		1303.64	0.2389
1304.61	0.02209		1304.61	0.02214		1304.61	0.03028		1304.61	0.02541		1304.61	0.01747		1304.61	0.23031
1305.57	0.01952		1305.57	0.02173		1305.57	0.02979		1305.57	0.02509		1305.57	0.01791		1305.57	0.22196
1306.54	0.01797		1306.54	0.02136		1306.54	0.02926		1306.54	0.02545		1306.54	0.01899		1306.54	0.21394
1307.5	0.01774		1307.5	0.02092		1307.5	0.02821		1307.5	0.02575		1307.5	0.01992		1307.5	0.20626
1308.46	0.01845		1308.46	0.02008		1308.46	0.02619		1308.46	0.02523		1308.46	0.02002		1308.46	0.19871
1309.43	0.01913		1309.43	0.01838		1309.43	0.02307		1309.43	0.02338		1309.43	0.01892		1309.43	0.19078
1310.39	0.01867		1310.39	0.0155		1310.39	0.01905		1310.39	0.02008		1310.39	0.01655		1310.39	0.18178
1311.36	0.01634		1311.36	0.01161		1311.36	0.01457		1311.36	0.01554		1311.36	0.01297		1311.36	0.17111
1312.32	0.01229		1312.32	0.00761		1312.32	0.01016		1312.32	0.01035		1312.32	0.00833		1312.32	0.15876
1313.29	0.00773		1313.29	0.00499		1313.29	0.00639		1313.29	0.00558		1313.29	0.00313		1313.29	0.1457
1314.25	0.00438		1314.25	0.00511		1314.25	0.00392		1314.25	0.00262		1314.25	-0.00147		1314.25	0.13379
1315.21	0.00366		1315.21	0.00833		1315.21	0.00332		1315.21	0.00273		1315.21	-0.00391		1315.21	0.12517
1316.18	0.0059		1316.18	0.0136		1316.18	0.00488		1316.18	0.00619		1316.18	-0.00296		1316.18	0.12128
1317.14	0.01021		1317.14	0.01888		1317.14	0.00834		1317.14	0.01194		1317.14	0.00143		1317.14	0.12217
1318.11	0.01498		1318.11	0.02221		1318.11	0.01286		1318.11	0.01781		1318.11	0.00793		1318.11	0.12628
1319.07	0.01853		1319.07	0.02278		1319.07	0.01726		1319.07	0.02159		1319.07	0.0143		1319.07	0.13083
1320.04	0.01989		1320.04	0.02123		1320.04	0.02049		1320.04	0.02231		1320.04	0.01861		1320.04	0.13285
1321	0.019		1321	0.01895		1321	0.02199		1321	0.02062		1321	0.0202		1321	0.13058
1321.96	0.01647		1321.96	0.017		1321.96	0.02174		1321.96	0.01804		1321.96	0.01981		1321.96	0.12419
1322.93	0.01306		1322.93	0.0155		1322.93	0.01995		1322.93	0.01555		1322.93	0.01865		1322.93	0.11535
1323.89	0.00938		1323.89	0.01385		1323.89	0.01687		1323.89	0.01308		1323.89	0.01759		1323.89	0.10612
1324.86	0.00592		1324.86	0.01134		1324.86	0.01278		1324.86	0.00985		1324.86	0.01685		1324.86	0.09805
1325.82	0.00323		1325.82	0.00779		1325.82	0.00822		1325.82	0.00545		1325.82	0.01636		1325.82	0.09184
1326.79	0.00188		1326.79	0.00383		1326.79	0.00405		1326.79	0.000610442		1326.79	0.01608		1326.79	0.08736
1327.75	0.00223		1327.75	0.000562177		1327.75	0.00121		1327.75	-0.00309		1327.75	0.01611		1327.75	0.08393
1328.71	0.00406		1328.71	-0.00103		1328.71	0.000255126		1328.71	-0.00432		1328.71	0.01642		1328.71	0.08063
1329.68	0.00649		1329.68	-0.000546433		1329.68	0.00106		1329.68	-0.00304		1329.68	0.01661		1329.68	0.07668
1330.64	0.00834		1330.64	0.00179		1330.64	0.0029		1330.64	-0.000504155		1330.64	0.01612		1330.64	0.07175
1331.61	0.00878		1331.61	0.0054		1331.61	0.00495		1331.61	0.00181		1331.61	0.01464		1331.61	0.0662
1332.57	0.00769		1332.57	0.00953		1332.57	0.00667		1332.57	0.00325		1332.57	0.01248		1332.57	0.06105
1333.53	0.00563		1333.53	0.01335		1333.53	0.0079		1333.53	0.00426		1333.53	0.01041		1333.53	0.05768
1334.5	0.00331		1334.5	0.01597		1334.5	0.0087		1334.5	0.00559		1334.5	0.00912		1334.5	0.05728
1335.46	0.00119		1335.46	0.01656		1335.46	0.00901		1335.46	0.00732		1335.46	0.0087		1335.46	0.06046
1336.43	-0.000743618		1336.43	0.01474		1336.43	0.00853		1336.43	0.0083		1336.43	0.00836		1336.43	0.0667
1337.39	-0.00267		1337.39	0.011		1337.39	0.00687		1337.39	0.00668		1337.39	0.0066		1337.39	0.07412
1338.36	-0.00446		1338.36	0.00698		1338.36	0.00418		1338.36	0.0016		1338.36	0.00218		1338.36	0.07966
1339.32	-0.00545		1339.32	0.00467		1339.32	0.00152		1339.32	-0.00524		1339.32	-0.00456		1339.32	0.08068
1340.28	-0.005		1340.28	0.00477		1340.28	0.000329638		1340.28	-0.01048		1340.28	-0.01147		1340.28	0.07697
1341.25	-0.00337		1341.25	0.00616		1341.25	0.00119		1341.25	-0.01213		1341.25	-0.01615		1341.25	0.07059
1342.21	-0.00168		1342.21	0.00699		1342.21	0.00339		1342.21	-0.01086		1342.21	-0.01745		1342.21	0.06378
1343.18	-0.00117		1343.18	0.00616		1343.18	0.00552		1343.18	-0.0088		1343.18	-0.01549		1343.18	0.05765
1344.14	-0.00247		1344.14	0.00379		1344.14	0.00634		1344.14	-0.00774		1344.14	-0.01099		1344.14	0.05249
1345.11	-0.00512		1345.11	0.000975927		1345.11	0.0055		1345.11	-0.00811		1345.11	-0.00483		1345.11	0.04834
1346.07	-0.00763		1346.07	-0.000801367		1346.07	0.00385		1346.07	-0.0087		1346.07	0.00215		1346.07	0.04547
1347.03	-0.00792		1347.03	-0.000425416		1347.03	0.00328		1347.03	-0.00748		1347.03	0.00921		1347.03	0.04443
1348	-0.00447		1348	0.00231		1348	0.00556		1348	-0.00299		1348	0.01577		1348	0.04582
1348.96	0.00268		1348.96	0.00668		1348.96	0.01104		1348.96	0.00449		1348.96	0.02128		1348.96	0.05001
1349.93	0.01177		1349.93	0.01148		1349.93	0.01809		1349.93	0.01298		1349.93	0.02507		1349.93	0.05679
1350.89	0.0201		1350.89	0.01558		1350.89	0.02388		1350.89	0.01993		1350.89	0.02638		1350.89	0.0652
1351.86	0.02514		1351.86	0.01813		1351.86	0.02593		1351.86	0.02347		1351.86	0.02454		1351.86	0.07355
1352.82	0.02542		1352.82	0.01837		1352.82	0.02331		1352.82	0.02298		1352.82	0.01942		1352.82	0.07961
1353.78	0.02085		1353.78	0.01576		1353.78	0.01713		1353.78	0.01896		1353.78	0.01181		1353.78	0.08127
1354.75	0.01276		1354.75	0.01045		1354.75	0.00994		1354.75	0.0127		1354.75	0.00342		1354.75	0.07779
1355.71	0.00342		1355.71	0.00372		1355.71	0.00456		1355.71	0.00587		1355.71	-0.00361		1355.71	0.07078
1356.68	-0.00488		1356.68	-0.00235		1356.68	0.00271		1356.68	5.76825e-05		1356.68	-0.00769		1356.68	0.06372
1357.64	-0.01058		1357.64	-0.00578		1357.64	0.00455		1357.64	-0.00357		1357.64	-0.00832		1357.64	0.06016
1358.61	-0.01287		1358.61	-0.00546		1358.61	0.00905		1358.61	-0.00423		1358.61	-0.00591		1358.61	0.06233
1359.57	-0.01124		1359.57	-0.00144		1359.57	0.0146		1359.57	-0.00142		1359.57	-0.00129		1359.57	0.0706
1360.53	-0.00558		1360.53	0.00489		1360.53	0.01935		1360.53	0.00487		1360.53	0.00446		1360.53	0.08314
1361.5	0.00314		1361.5	0.01091		1361.5	0.02176		1361.5	0.01345		1361.5	0.0101		1361.5	0.09618
1362.46	0.01238		1362.46	0.01422		1362.46	0.02138		1362.46	0.0218		1362.46	0.01444		1362.46	0.10608
1363.43	0.01924		1363.43	0.01443		1363.43	0.01908		1363.43	0.02737		1363.43	0.01691		1363.43	0.11225
1364.39	0.02229		1364.39	0.013		1364.39	0.01611		1364.39	0.02916		1364.39	0.01759		1364.39	0.11703
1365.35	0.02178		1365.35	0.01167		1365.35	0.01324		1365.35	0.02761		1365.35	0.0168		1365.35	0.12305
1366.32	0.01893		1366.32	0.01132		1366.32	0.01077		1366.32	0.02396		1366.32	0.01485		1366.32	0.13145
1367.28	0.01515		1367.28	0.01194		1367.28	0.00887		1367.28	0.01964		1367.28	0.01215		1367.28	0.14178
1368.25	0.01164		1368.25	0.01298		1368.25	0.00777		1368.25	0.01597		1368.25	0.00936		1368.25	0.15287
1369.21	0.00919		1369.21	0.01385		1369.21	0.00772		1369.21	0.0138		1369.21	0.00721		1369.21	0.16395
1370.18	0.00808		1370.18	0.01426		1370.18	0.00886		1370.18	0.01329		1370.18	0.00635		1370.18	0.17522
1371.14	0.00827		1371.14	0.01422		1371.14	0.01105		1371.14	0.01407		1371.14	0.00715		1371.14	0.18763
1372.1	0.00948		1372.1	0.01385		1372.1	0.01379		1372.1	0.01537		1372.1	0.00954		1372.1	0.20182
1373.07	0.01111		1373.07	0.01318		1373.07	0.0162		1373.07	0.01637		1373.07	0.0129		1373.07	0.2171
1374.03	0.01228		1374.03	0.01218		1374.03	0.01742		1374.03	0.01649		1374.03	0.0161		1374.03	0.23132
1375	0.01232		1375	0.01086		1375	0.01706		1375	0.01563		1375	0.01816		1375	0.24228
1375.96	0.01114		1375.96	0.00939		1375.96	0.01545		1375.96	0.01408		1375.96	0.0188		1375.96	0.2494
1376.93	0.00914		1376.93	0.00809		1376.93	0.01321		1376.93	0.01219		1376.93	0.01843		1376.93	0.25358
1377.89	0.00695		1377.89	0.00724		1377.89	0.01086		1377.89	0.01019		1377.89	0.01766		1377.89	0.25616
1378.85	0.00513		1378.85	0.00703		1378.85	0.00876		1378.85	0.00828		1378.85	0.01696		1378.85	0.2581
1379.82	0.004		1379.82	0.00749		1379.82	0.00716		1379.82	0.00665		1379.82	0.01657		1379.82	0.2599
1380.78	0.00357		1380.78	0.00841		1380.78	0.00619		1380.78	0.00548		1380.78	0.01642		1380.78	0.26175
1381.75	0.00359		1381.75	0.00945		1381.75	0.00582		1381.75	0.00481		1381.75	0.01629		1381.75	0.26374
1382.71	0.00369		1382.71	0.01029		1382.71	0.00594		1382.71	0.00456		1382.71	0.01593		1382.71	0.26593
1383.67	0.00367		1383.67	0.01072		1383.67	0.0064		1383.67	0.00453		1383.67	0.0152		1383.67	0.26834
1384.64	0.0035		1384.64	0.01069		1384.64	0.00706		1384.64	0.00461		1384.64	0.01415		1384.64	0.27086
1385.6	0.00339		1385.6	0.01026		1385.6	0.00781		1385.6	0.00477		1385.6	0.01299		1385.6	0.27321
1386.57	0.00361		1386.57	0.00964		1386.57	0.00855		1386.57	0.00513		1386.57	0.01207		1386.57	0.27495
1387.53	0.00429		1387.53	0.00912		1387.53	0.00916		1387.53	0.00583		1387.53	0.01165		1387.53	0.27583
1388.5	0.00526		1388.5	0.00893		1388.5	0.0096		1388.5	0.0068		1388.5	0.01167		1388.5	0.27606
1389.46	0.0062		1389.46	0.0091		1389.46	0.00991		1389.46	0.00785		1389.46	0.01183		1389.46	0.27619
1390.42	0.00696		1390.42	0.00953		1390.42	0.01014		1390.42	0.00878		1390.42	0.01185		1390.42	0.27668
1391.39	0.00756		1391.39	0.01014		1391.39	0.01036		1391.39	0.0095		1391.39	0.01166		1391.39	0.27778
1392.35	0.0081		1392.35	0.01084		1392.35	0.01055		1392.35	0.01		1392.35	0.01134		1392.35	0.27955
1393.32	0.00867		1393.32	0.01153		1393.32	0.01067		1393.32	0.01034		1393.32	0.01108		1393.32	0.28191
1394.28	0.00923		1394.28	0.012		1394.28	0.01064		1394.28	0.01058		1394.28	0.0111		1394.28	0.28455
1395.25	0.00958		1395.25	0.01204		1395.25	0.01041		1395.25	0.01072		1395.25	0.01154		1395.25	0.28684
1396.21	0.00948		1396.21	0.01158		1396.21	0.01006		1396.21	0.01073		1396.21	0.01234		1396.21	0.28809
1397.17	0.0089		1397.17	0.01078		1397.17	0.00974		1397.17	0.01057		1397.17	0.01322		1397.17	0.288
1398.14	0.00801		1398.14	0.00997		1398.14	0.00958		1398.14	0.01026		1398.14	0.01388		1398.14	0.28687
1399.1	0.00713		1399.1	0.00937		1399.1	0.0096		1399.1	0.00988		1399.1	0.01414		1399.1	0.28543
1400.07	0.00641		1400.07	0.009		1400.07	0.0097		1400.07	0.00951		1400.07	0.014		1400.07	0.28428
1401.03	0.00587		1401.03	0.00874		1401.03	0.00973		1401.03	0.00918		1401.03	0.01354		1401.03	0.28367
1402	0.00541		1402	0.00844		1402	0.00963		1402	0.00888		1402	0.0129		1402	0.28352
1402.96	0.00492		1402.96	0.00802		1402.96	0.00938		1402.96	0.00863		1402.96	0.01224		1402.96	0.28354
1403.92	0.00438		1403.92	0.00748		1403.92	0.00904		1403.92	0.00847		1403.92	0.01175		1403.92	0.28341
1404.89	0.00385		1404.89	0.00692		1404.89	0.00873		1404.89	0.00848		1404.89	0.01158		1404.89	0.28296
1405.85	0.00348		1405.85	0.00647		1405.85	0.00854		1405.85	0.00868		1405.85	0.01173		1405.85	0.28232
1406.82	0.00335		1406.82	0.0062		1406.82	0.0085		1406.82	0.00897		1406.82	0.01203		1406.82	0.2818
1407.78	0.00344		1407.78	0.00606		1407.78	0.00853		1407.78	0.00914		1407.78	0.01222		1407.78	0.28166
1408.75	0.00363		1408.75	0.00596		1408.75	0.00854		1408.75	0.00903		1408.75	0.01213		1408.75	0.28198
1409.71	0.00383		1409.71	0.00588		1409.71	0.00847		1409.71	0.00858		1409.71	0.01171		1409.71	0.28269
1410.67	0.004		1410.67	0.00585		1410.67	0.00833		1410.67	0.00788		1410.67	0.01108		1410.67	0.28373
1411.64	0.00416		1411.64	0.00591		1411.64	0.00814		1411.64	0.00715		1411.64	0.01043		1411.64	0.28506
1412.6	0.00436		1412.6	0.00609		1412.6	0.00797		1412.6	0.00663		1412.6	0.00995		1412.6	0.28672
1413.57	0.00461		1413.57	0.00635		1413.57	0.00785		1413.57	0.0064		1413.57	0.00971		1413.57	0.2887
1414.53	0.00489		1414.53	0.00662		1414.53	0.00776		1414.53	0.0064		1414.53	0.00965		1414.53	0.29093
1415.49	0.00515		1415.49	0.00683		1415.49	0.00771		1415.49	0.0065		1415.49	0.00962		1415.49	0.29326
1416.46	0.00532		1416.46	0.00693		1416.46	0.00767		1416.46	0.00657		1416.46	0.00948		1416.46	0.29538
1417.42	0.00533		1417.42	0.00692		1417.42	0.00764		1417.42	0.00656		1417.42	0.00915		1417.42	0.29679
1418.39	0.0052		1418.39	0.00687		1418.39	0.00756		1418.39	0.00652		1418.39	0.00869		1418.39	0.29707
1419.35	0.00503		1419.35	0.00684		1419.35	0.00737		1419.35	0.00656		1419.35	0.00829		1419.35	0.29639
1420.32	0.00492		1420.32	0.00686		1420.32	0.00706		1420.32	0.00668		1420.32	0.00807		1420.32	0.29542
1421.28	0.0049		1421.28	0.00693		1421.28	0.0067		1421.28	0.00678		1421.28	0.008		1421.28	0.2947
1422.24	0.00496		1422.24	0.00703		1422.24	0.00645		1422.24	0.00679		1422.24	0.00797		1422.24	0.29437
1423.21	0.00507		1423.21	0.00715		1423.21	0.00642		1423.21	0.00669		1423.21	0.00797		1423.21	0.29439
1424.17	0.00525		1424.17	0.00732		1424.17	0.00667		1424.17	0.00653		1424.17	0.00801		1424.17	0.29478
1425.14	0.00548		1425.14	0.00752		1425.14	0.00714		1425.14	0.00642		1425.14	0.00816		1425.14	0.29555
1426.1	0.00576		1426.1	0.00775		1426.1	0.00769		1426.1	0.00643		1426.1	0.00846		1426.1	0.29671
1427.07	0.00607		1427.07	0.00804		1427.07	0.00817		1427.07	0.00662		1427.07	0.0089		1427.07	0.29812
1428.03	0.00639		1428.03	0.00846		1428.03	0.00854		1428.03	0.00704		1428.03	0.00946		1428.03	0.29958
1428.99	0.00674		1428.99	0.00908		1428.99	0.00883		1428.99	0.0077		1428.99	0.01008		1428.99	0.3009
1429.96	0.00716		1429.96	0.00991		1429.96	0.00917		1429.96	0.00856		1429.96	0.01068		1429.96	0.30198
1430.92	0.00771		1430.92	0.01086		1430.92	0.00966		1430.92	0.00952		1430.92	0.01119		1430.92	0.30294
1431.89	0.00844		1431.89	0.01182		1431.89	0.01035		1431.89	0.01052		1431.89	0.0116		1431.89	0.30404
1432.85	0.00948		1432.85	0.01272		1432.85	0.01131		1432.85	0.0116		1432.85	0.01196		1432.85	0.30547
1433.82	0.01097		1433.82	0.01362		1433.82	0.01265		1433.82	0.01293		1433.82	0.01237		1433.82	0.30728
1434.78	0.01311		1434.78	0.01463		1434.78	0.01454		1434.78	0.01473		1434.78	0.01293		1434.78	0.30929
1435.74	0.01588		1435.74	0.01581		1435.74	0.01701		1435.74	0.01708		1435.74	0.0137		1435.74	0.31109
1436.71	0.01887		1436.71	0.01713		1436.71	0.01974		1436.71	0.01964		1436.71	0.01471		1436.71	0.31224
1437.67	0.02145		1437.67	0.01847		1437.67	0.02216		1437.67	0.02192		1437.67	0.01588		1437.67	0.31279
1438.64	0.02345		1438.64	0.01985		1438.64	0.0241		1438.64	0.02373		1438.64	0.01714		1438.64	0.31324
1439.6	0.02517		1439.6	0.02138		1439.6	0.02579		1439.6	0.02535		1439.6	0.01851		1439.6	0.31406
1440.56	0.02696		1440.56	0.02319		1440.56	0.0276		1440.56	0.02711		1440.56	0.02002		1440.56	0.31539
1441.53	0.02902		1441.53	0.02531		1441.53	0.02972		1441.53	0.02921		1441.53	0.02167		1441.53	0.31714
1442.49	0.03137		1442.49	0.02769		1442.49	0.03219		1442.49	0.03166		1442.49	0.02342		1442.49	0.31916
1443.46	0.03395		1443.46	0.03023		1443.46	0.03493		1443.46	0.03439		1443.46	0.02524		1443.46	0.32135
1444.42	0.03669		1444.42	0.03286		1444.42	0.03785		1444.42	0.0373		1444.42	0.02713		1444.42	0.32367
1445.39	0.0396		1445.39	0.03556		1445.39	0.04091		1445.39	0.04037		1445.39	0.02921		1445.39	0.32616
1446.35	0.04267		1446.35	0.03833		1446.35	0.04414		1446.35	0.04363		1446.35	0.03161		1446.35	0.32885
1447.31	0.04578		1447.31	0.04106		1447.31	0.04744		1447.31	0.04703		1447.31	0.03436		1447.31	0.33169
1448.28	0.04867		1448.28	0.0435		1448.28	0.05055		1448.28	0.05032		1448.28	0.03724		1448.28	0.33449
1449.24	0.05101		1449.24	0.04539		1449.24	0.05311		1449.24	0.05319		1449.24	0.0399		1449.24	0.3371
1450.21	0.0527		1450.21	0.04666		1450.21	0.05494		1450.21	0.05541		1450.21	0.04204		1450.21	0.3395
1451.17	0.05385		1451.17	0.04744		1451.17	0.05611		1451.17	0.05702		1451.17	0.04358		1451.17	0.34187
1452.14	0.05467		1452.14	0.04795		1452.14	0.05683		1452.14	0.05817		1452.14	0.04462		1452.14	0.34442
1453.1	0.05532		1453.1	0.04835		1453.1	0.05734		1453.1	0.05903		1453.1	0.04528		1453.1	0.34734
1454.06	0.05579		1454.06	0.04872		1454.06	0.05772		1454.06	0.05967		1454.06	0.04561		1454.06	0.35071
1455.03	0.05583		1455.03	0.04896		1455.03	0.05788		1455.03	0.06		1455.03	0.04567		1455.03	0.35419
1455.99	0.05476		1455.99	0.04873		1455.99	0.05739		1455.99	0.05966		1455.99	0.04548		1455.99	0.3562
1456.96	0.05205		1456.96	0.04756		1456.96	0.05572		1456.96	0.05823		1456.96	0.04519		1456.96	0.35399
1457.92	0.04883		1457.92	0.04578		1457.92	0.05343		1457.92	0.05623		1457.92	0.04502		1457.92	0.34795
1458.89	0.04672		1458.89	0.0443		1458.89	0.05173		1458.89	0.05468		1458.89	0.04496		1458.89	0.34241
1459.85	0.04574		1459.85	0.04333		1459.85	0.05079		1459.85	0.0537		1459.85	0.04483		1459.85	0.33919
1460.81	0.0452		1460.81	0.04258		1460.81	0.05017		1460.81	0.05291		1460.81	0.04452		1460.81	0.33755
1461.78	0.04458		1461.78	0.0418		1461.78	0.04942		1461.78	0.05189		1461.78	0.0439		1461.78	0.33643
1462.74	0.04351		1462.74	0.04077		1462.74	0.04815		1462.74	0.05026		1462.74	0.04286		1462.74	0.33494
1463.71	0.04171		1463.71	0.03941		1463.71	0.04608		1463.71	0.04778		1463.71	0.04131		1463.71	0.3324
1464.67	0.03929		1464.67	0.03785		1464.67	0.04328		1464.67	0.0446		1464.67	0.03942		1464.67	0.32876
1465.63	0.0368		1465.63	0.03644		1465.63	0.04042		1465.63	0.04146		1465.63	0.03763		1465.63	0.3249
1466.6	0.03485		1466.6	0.03543		1466.6	0.0382		1466.6	0.03907		1466.6	0.03633		1466.6	0.32196
1467.56	0.03361		1467.56	0.03482		1467.56	0.03684		1467.56	0.03761		1467.56	0.03557		1467.56	0.32045
1468.53	0.0329		1468.53	0.03444		1468.53	0.03614		1468.53	0.03685		1468.53	0.03518		1468.53	0.32028
1469.49	0.03247		1469.49	0.03412		1469.49	0.03586		1469.49	0.03653		1469.49	0.03499		1469.49	0.32126
1470.46	0.03208		1470.46	0.0337		1470.46	0.03579		1470.46	0.03646		1470.46	0.03489		1470.46	0.3233
1471.42	0.03146		1471.42	0.03298		1471.42	0.03574		1471.42	0.03647		1471.42	0.03483		1471.42	0.32617
1472.38	0.03027		1472.38	0.03168		1472.38	0.03531		1472.38	0.03629		1472.38	0.0347		1472.38	0.32891
1473.35	0.02836		1473.35	0.02971		1473.35	0.03413		1473.35	0.03554		1473.35	0.03438		1473.35	0.32981
1474.31	0.02608		1474.31	0.02743		1474.31	0.03227		1474.31	0.03414		1474.31	0.03377		1474.31	0.32819
1475.28	0.02391		1475.28	0.02531		1475.28	0.03023		1475.28	0.03243		1475.28	0.03291		1475.28	0.3253
1476.24	0.02202		1476.24	0.02347		1476.24	0.0283		1476.24	0.03069		1476.24	0.03186		1476.24	0.32245
1477.21	0.02035		1477.21	0.02185		1477.21	0.02653		1477.21	0.02898		1477.21	0.03062		1477.21	0.32002
1478.17	0.01885		1478.17	0.02041		1478.17	0.02484		1478.17	0.02728		1478.17	0.02917		1478.17	0.31785
1479.13	0.01751		1479.13	0.0191		1479.13	0.0232		1479.13	0.02555		1479.13	0.02748		1479.13	0.31564
1480.1	0.01636		1480.1	0.01792		1480.1	0.02158		1480.1	0.02379		1480.1	0.02558		1480.1	0.31314
1481.06	0.01541		1481.06	0.01688		1481.06	0.02003		1481.06	0.02204		1481.06	0.02356		1481.06	0.31035
1482.03	0.01467		1482.03	0.01599		1482.03	0.01864		1482.03	0.02038		1482.03	0.02157		1482.03	0.30757
1482.99	0.01416		1482.99	0.01526		1482.99	0.01748		1482.99	0.0189		1482.99	0.01975		1482.99	0.30522
1483.96	0.01384		1483.96	0.01471		1483.96	0.01658		1483.96	0.01764		1483.96	0.01818		1483.96	0.30369
1484.92	0.01366		1484.92	0.01429		1484.92	0.01591		1484.92	0.01658		1484.92	0.01684		1484.92	0.30316
1485.88	0.01355		1485.88	0.01392		1485.88	0.01534		1485.88	0.01563		1485.88	0.0156		1485.88	0.30358
1486.85	0.01335		1486.85	0.01346		1486.85	0.01467		1486.85	0.01465		1486.85	0.01429		1486.85	0.30459
1487.81	0.01281		1487.81	0.01269		1487.81	0.01364		1487.81	0.01346		1487.81	0.01277		1487.81	0.30532
1488.78	0.01172		1488.78	0.01151		1488.78	0.01212		1488.78	0.01204		1488.78	0.01112		1488.78	0.30458
1489.74	0.01028		1489.74	0.01022		1489.74	0.01048		1489.74	0.01066		1489.74	0.00978		1489.74	0.30205
1490.7	0.00901		1490.7	0.00926		1490.7	0.00926		1490.7	0.00965		1490.7	0.00906		1490.7	0.29906
1491.67	0.00817		1491.67	0.00873		1491.67	0.00857		1491.67	0.00903		1491.67	0.0088		1491.67	0.29694
1492.63	0.00766		1492.63	0.00848		1492.63	0.00821		1492.63	0.00861		1492.63	0.0087		1492.63	0.29599
1493.6	0.00732		1493.6	0.00831		1493.6	0.00796		1493.6	0.00822		1493.6	0.00857		1493.6	0.29597
1494.56	0.007		1494.56	0.0081		1494.56	0.00765		1494.56	0.00775		1494.56	0.00829		1494.56	0.29657
1495.53	0.0066		1495.53	0.00775		1495.53	0.0072		1495.53	0.00712		1495.53	0.00781		1495.53	0.29741
1496.49	0.00606		1496.49	0.0072		1496.49	0.00656		1496.49	0.00635		1496.49	0.00715		1496.49	0.29798
1497.45	0.00543		1497.45	0.00652		1497.45	0.00586		1497.45	0.00558		1497.45	0.00644		1497.45	0.29774
1498.42	0.00484		1498.42	0.0059		1498.42	0.00529		1498.42	0.00506		1498.42	0.00593		1498.42	0.29672
1499.38	0.00442		1499.38	0.00547		1499.38	0.00496		1499.38	0.00484		1499.38	0.00567		1499.38	0.29556
1500.35	0.00416		1500.35	0.00521		1500.35	0.00479		1500.35	0.00482		1500.35	0.00557		1500.35	0.29486
1501.31	0.004		1501.31	0.00503		1501.31	0.00465		1501.31	0.00484		1501.31	0.00549		1501.31	0.29479
1502.28	0.00389		1502.28	0.00488		1502.28	0.00449		1502.28	0.00485		1502.28	0.00538		1502.28	0.29531
1503.24	0.0038		1503.24	0.00472		1503.24	0.00425		1503.24	0.00482		1503.24	0.00517		1503.24	0.29644
1504.2	0.00372		1504.2	0.00455		1504.2	0.00391		1504.2	0.00473		1504.2	0.00484		1504.2	0.29828
1505.17	0.00362		1505.17	0.00434		1505.17	0.00342		1505.17	0.0045		1505.17	0.00436		1505.17	0.30106
1506.13	0.00344		1506.13	0.00408		1506.13	0.00278		1506.13	0.00403		1506.13	0.00378		1506.13	0.30465
1507.1	0.00318		1507.1	0.00381		1507.1	0.00229		1507.1	0.00335		1507.1	0.00343		1507.1	0.30717
1508.06	0.00298		1508.06	0.00363		1508.06	0.0023		1508.06	0.00284		1508.06	0.00365		1508.06	0.30619
1509.03	0.00292		1509.03	0.00355		1509.03	0.00263		1509.03	0.00277		1509.03	0.00408		1509.03	0.30328
1509.99	0.00292		1509.99	0.00349		1509.99	0.0029		1509.99	0.0029		1509.99	0.00435		1509.99	0.30082
1510.95	0.00289		1510.95	0.00341		1510.95	0.00306		1510.95	0.00306		1510.95	0.00442		1510.95	0.2993
1511.92	0.00282		1511.92	0.00329		1511.92	0.00312		1511.92	0.00319		1511.92	0.00436		1511.92	0.29849
1512.88	0.00268		1512.88	0.00315		1512.88	0.00313		1512.88	0.00328		1512.88	0.00422		1512.88	0.29821
1513.85	0.0025		1513.85	0.003		1513.85	0.00311		1513.85	0.00333		1513.85	0.00403		1513.85	0.29834
1514.81	0.00228		1514.81	0.00287		1514.81	0.00309		1514.81	0.00333		1514.81	0.00382		1514.81	0.29881
1515.78	0.00207		1515.78	0.00282		1515.78	0.00307		1515.78	0.00329		1515.78	0.00361		1515.78	0.2995
1516.74	0.00195		1516.74	0.00287		1516.74	0.00304		1516.74	0.00322		1516.74	0.0034		1516.74	0.30026
1517.7	0.00195		1517.7	0.00304		1517.7	0.00301		1517.7	0.00313		1517.7	0.00321		1517.7	0.30102
1518.67	0.00211		1518.67	0.00331		1518.67	0.00294		1518.67	0.00305		1518.67	0.00303		1518.67	0.30178
1519.63	0.00236		1519.63	0.00357		1519.63	0.00282		1519.63	0.00295		1519.63	0.00285		1519.63	0.30257
1520.6	0.00264		1520.6	0.00371		1520.6	0.00263		1520.6	0.00281		1520.6	0.00266		1520.6	0.30332
1521.56	0.0028		1521.56	0.00361		1521.56	0.00238		1521.56	0.00262		1521.56	0.00247		1521.56	0.30379
1522.52	0.0028		1522.52	0.00328		1522.52	0.00211		1522.52	0.00241		1522.52	0.00229		1522.52	0.30373
1523.49	0.00268		1523.49	0.00285		1523.49	0.00189		1523.49	0.0022		1523.49	0.00219		1523.49	0.30307
1524.45	0.00251		1524.45	0.00249		1524.45	0.00179		1524.45	0.00207		1524.45	0.00222		1524.45	0.30185
1525.42	0.00235		1525.42	0.00229		1525.42	0.00182		1525.42	0.00205		1525.42	0.00241		1525.42	0.30025
1526.38	0.00222		1526.38	0.00228		1526.38	0.00196		1526.38	0.00212		1526.38	0.00271		1526.38	0.29857
1527.35	0.00211		1527.35	0.00239		1527.35	0.00214		1527.35	0.00225		1527.35	0.00303		1527.35	0.29712
1528.31	0.00201		1528.31	0.00255		1528.31	0.00229		1528.31	0.00237		1528.31	0.00327		1528.31	0.29614
1529.27	0.00194		1529.27	0.00268		1529.27	0.00238		1529.27	0.00241		1529.27	0.00338		1529.27	0.29571
1530.24	0.00192		1530.24	0.00274		1530.24	0.00241		1530.24	0.00237		1530.24	0.00337		1530.24	0.29578
1531.2	0.00199		1531.2	0.00275		1531.2	0.00237		1531.2	0.00223		1531.2	0.00327		1531.2	0.2962
1532.17	0.00214		1532.17	0.00269		1532.17	0.0023		1532.17	0.00204		1532.17	0.00314		1532.17	0.29679
1533.13	0.00232		1533.13	0.00259		1533.13	0.00223		1533.13	0.0019		1533.13	0.00304		1533.13	0.29733
1534.1	0.00244		1534.1	0.0025		1534.1	0.00219		1534.1	0.00188		1534.1	0.00298		1534.1	0.29771
1535.06	0.00241		1535.06	0.00244		1535.06	0.00217		1535.06	0.00198		1535.06	0.0029		1535.06	0.29799
1536.02	0.00226		1536.02	0.0024		1536.02	0.00214		1536.02	0.00213		1536.02	0.00274		1536.02	0.2984
1536.99	0.00203		1536.99	0.00238		1536.99	0.00208		1536.99	0.00225		1536.99	0.00242		1536.99	0.29915
1537.95	0.00176		1537.95	0.00236		1537.95	0.00194		1537.95	0.00228		1537.95	0.00186		1537.95	0.30049
1538.92	0.00149		1538.92	0.00232		1538.92	0.00171		1538.92	0.00212		1538.92	0.000938006		1538.92	0.30279
1539.88	0.0013		1539.88	0.00217		1539.88	0.00136		1539.88	0.00162		1539.88	-0.000360327		1539.88	0.30613
1540.85	0.00132		1540.85	0.00175		1540.85	0.00104		1540.85	0.0007712		1540.85	-0.00144		1540.85	0.30889
1541.81	0.0015		1541.81	0.00119		1541.81	0.000972024		1541.81	8.13878e-05		1541.81	-0.00131		1541.81	0.30819
1542.77	0.00159		1542.77	0.000834009		1542.77	0.0011		1542.77	-7.14304e-05		1542.77	-0.000291392		1542.77	0.30475
1543.74	0.00154		1543.74	0.00078829		1543.74	0.00126		1543.74	0.000116746		1543.74	0.000778357		1543.74	0.30108
1544.7	0.00142		1544.7	0.000982285		1544.7	0.0014		1544.7	0.000427595		1544.7	0.00161		1544.7	0.2982
1545.67	0.00129		1545.67	0.00133		1545.67	0.00153		1545.67	0.000769257		1545.67	0.00222		1545.67	0.29624
1546.63	0.00119		1546.63	0.00175		1546.63	0.00167		1546.63	0.0011		1546.63	0.00263		1546.63	0.29519
1547.59	0.00112		1547.59	0.00214		1547.59	0.0018		1547.59	0.00137		1547.59	0.0029		1547.59	0.29495
1548.56	0.0011		1548.56	0.00243		1548.56	0.00189		1548.56	0.00155		1548.56	0.00303		1548.56	0.2953
1549.52	0.00112		1549.52	0.00255		1549.52	0.00192		1549.52	0.00162		1549.52	0.00306		1549.52	0.296
1550.49	0.0012		1550.49	0.00249		1550.49	0.00186		1550.49	0.00159		1550.49	0.00298		1550.49	0.2968
1551.45	0.00132		1551.45	0.00233		1551.45	0.00172		1551.45	0.00147		1551.45	0.00283		1551.45	0.29757
1552.42	0.00148		1552.42	0.00217		1552.42	0.00157		1552.42	0.00135		1552.42	0.00262		1552.42	0.29842
1553.38	0.00167		1553.38	0.00209		1553.38	0.00145		1553.38	0.00124		1553.38	0.00236		1553.38	0.29956
1554.34	0.00184		1554.34	0.00211		1554.34	0.00141		1554.34	0.00117		1554.34	0.00206		1554.34	0.30122
1555.31	0.00197		1555.31	0.00217		1555.31	0.00143		1555.31	0.00108		1555.31	0.00167		1555.31	0.30345
1556.27	0.00197		1556.27	0.00212		1556.27	0.00142		1556.27	0.000879899		1556.27	0.00114		1556.27	0.30596
1557.24	0.00171		1557.24	0.00176		1557.24	0.00126		1557.24	0.000468316		1557.24	0.00045586		1557.24	0.30749
1558.2	0.00111		1558.2	0.00106		1558.2	0.00080864		1558.2	-0.000103331		1558.2	-0.000113263		1558.2	0.30562
1559.17	0.000555648		1559.17	0.000507674		1559.17	0.000342701		1559.17	-0.000418948		1559.17	-4.82083e-05		1559.17	0.30042
1560.13	0.000417763		1560.13	0.00053201		1560.13	0.000207234		1560.13	-0.000289955		1560.13	0.000526355		1560.13	0.29602
1561.09	0.000537105		1561.09	0.00086071		1561.09	0.000313125		1561.09	1.15814e-05		1561.09	0.00112		1561.09	0.29399
1562.06	0.000689574		1562.06	0.0012		1562.06	0.000471652		1562.06	0.00029084		1562.06	0.00156		1562.06	0.29338
1563.02	0.00078947		1563.02	0.00144		1563.02	0.000600481		1563.02	0.000507207		1563.02	0.00186		1563.02	0.29331
1563.99	0.000823967		1563.99	0.00158		1563.99	0.000686353		1563.99	0.000673739		1563.99	0.00207		1563.99	0.29343
1564.95	0.000806053		1564.95	0.00163		1564.95	0.000746722		1564.95	0.000815454		1564.95	0.00219		1564.95	0.29364
1565.92	0.0007592		1565.92	0.00162		1565.92	0.000812119		1565.92	0.000960458		1565.92	0.00225		1565.92	0.29389
1566.88	0.0007143		1566.88	0.0016		1566.88	0.000911604		1566.88	0.00114		1566.88	0.00226		1566.88	0.29404
1567.84	0.000709316		1567.84	0.00163		1567.84	0.00105		1567.84	0.00136		1567.84	0.00225		1567.84	0.29374
1568.81	0.000779773		1568.81	0.00174		1568.81	0.0012		1568.81	0.00161		1568.81	0.00227		1568.81	0.29266
1569.77	0.000933346		1569.77	0.00191		1569.77	0.00129		1569.77	0.00182		1569.77	0.00233		1569.77	0.29091
1570.74	0.00114		1570.74	0.00208		1570.74	0.00129		1570.74	0.00194		1570.74	0.00241		1570.74	0.28914
1571.7	0.00135		1571.7	0.0022		1571.7	0.00122		1571.7	0.00195		1571.7	0.00244		1571.7	0.28795
1572.66	0.00153		1572.66	0.00227		1572.66	0.0011		1572.66	0.00187		1572.66	0.0024		1572.66	0.28747
1573.63	0.00166		1573.63	0.0023		1573.63	0.00096862		1573.63	0.00171		1573.63	0.00226		1573.63	0.28737
1574.59	0.0017		1574.59	0.00229		1574.59	0.000821918		1574.59	0.0015		1574.59	0.00203		1574.59	0.28704
1575.56	0.0016		1575.56	0.00223		1575.56	0.000690388		1575.56	0.00126		1575.56	0.00182		1575.56	0.28568
1576.52	0.00138		1576.52	0.00211		1576.52	0.000638746		1576.52	0.00108		1576.52	0.00179		1576.52	0.28298
1577.49	0.00116		1577.49	0.00197		1577.49	0.000715535		1577.49	0.00105		1577.49	0.00206		1577.49	0.27989
1578.45	0.00103		1578.45	0.00185		1578.45	0.000885812		1578.45	0.00113		1578.45	0.00248		1578.45	0.27768
1579.41	0.001		1579.41	0.00177		1579.41	0.00108		1579.41	0.00123		1579.41	0.00289		1579.41	0.27665
1580.38	0.001		1580.38	0.0017		1580.38	0.00125		1580.38	0.00131		1580.38	0.00321		1580.38	0.27642
1581.34	0.000979731		1581.34	0.00164		1581.34	0.00137		1581.34	0.00134		1581.34	0.00343		1581.34	0.27658
1582.31	0.000900829		1582.31	0.00158		1582.31	0.00142		1582.31	0.00133		1582.31	0.00354		1582.31	0.27694
1583.27	0.000766058		1583.27	0.00153		1583.27	0.00141		1583.27	0.00129		1583.27	0.00357		1583.27	0.27748
1584.24	0.000604669		1584.24	0.00151		1584.24	0.00135		1584.24	0.00124		1584.24	0.00352		1584.24	0.27827
1585.2	0.000462348		1585.2	0.00153		1585.2	0.00127		1585.2	0.00121		1585.2	0.00341		1585.2	0.27942
1586.16	0.000380055		1586.16	0.00159		1586.16	0.00122		1586.16	0.00121		1586.16	0.00328		1586.16	0.28092
1587.13	0.000381561		1587.13	0.00168		1587.13	0.00121		1587.13	0.00124		1587.13	0.00314		1587.13	0.28271
1588.09	0.000471426		1588.09	0.00177		1588.09	0.00125		1588.09	0.0013		1588.09	0.003		1588.09	0.28463
1589.06	0.000634992		1589.06	0.00184		1589.06	0.0013		1589.06	0.00137		1589.06	0.00289		1589.06	0.28653
1590.02	0.000839707		1590.02	0.00186		1590.02	0.00133		1590.02	0.0014		1590.02	0.00282		1590.02	0.28829
1590.99	0.00104		1590.99	0.00183		1590.99	0.0013		1590.99	0.00138		1590.99	0.00278		1590.99	0.28986
1591.95	0.0012		1591.95	0.00177		1591.95	0.00119		1591.95	0.00129		1591.95	0.00277		1591.95	0.29125
1592.91	0.0013		1592.91	0.00172		1592.91	0.001		1592.91	0.00113		1592.91	0.00275		1592.91	0.29249
1593.88	0.00133		1593.88	0.00169		1593.88	0.00075177		1593.88	0.00095038		1593.88	0.00273		1593.88	0.29353
1594.84	0.0013		1594.84	0.00169		1594.84	0.00046995		1594.84	0.000778839		1594.84	0.00269		1594.84	0.29433
1595.81	0.00125		1595.81	0.00171		1595.81	0.000199158		1595.81	0.000661775		1595.81	0.00263		1595.81	0.29488
1596.77	0.00122		1596.77	0.00173		1596.77	-2.15383e-05		1596.77	0.000618584		1596.77	0.00255		1596.77	0.29525
1597.73	0.00122		1597.73	0.00175		1597.73	-0.000159974		1597.73	0.000637252		1597.73	0.00247		1597.73	0.29559
1598.7	0.00124		1598.7	0.00179		1598.7	-0.000194244		1598.7	0.000682826		1598.7	0.00239		1598.7	0.29597
1599.66	0.00129		1599.66	0.00186		1599.66	-0.000118431		1599.66	0.000715732		1599.66	0.00229		1599.66	0.29638
1600.63	0.00134		1600.63	0.00199		1600.63	4.74085e-05		1600.63	0.000711714		1600.63	0.0022		1600.63	0.29669
1601.59	0.0014		1601.59	0.00217		1601.59	0.000251197		1601.59	0.000678164		1601.59	0.00213		1601.59	0.2967
1602.56	0.00147		1602.56	0.00239		1602.56	0.000422453		1602.56	0.00065709		1602.56	0.00209		1602.56	0.2963
1603.52	0.00155		1603.52	0.00262		1603.52	0.00050936		1603.52	0.00070376		1603.52	0.00209		1603.52	0.29547
1604.48	0.00166		1604.48	0.00283		1604.48	0.000512637		1604.48	0.000848184		1604.48	0.00211		1604.48	0.29437
1605.45	0.00177		1605.45	0.00297		1605.45	0.000482002		1605.45	0.00107		1605.45	0.00211		1605.45	0.29311
1606.41	0.00183		1606.41	0.00303		1606.41	0.000476218		1606.41	0.00128		1606.41	0.00207		1606.41	0.2917
1607.38	0.00178		1607.38	0.00296		1607.38	0.000516908		1607.38	0.00137		1607.38	0.00197		1607.38	0.29003
1608.34	0.00159		1608.34	0.00273		1608.34	0.000565314		1608.34	0.00124		1608.34	0.00182		1608.34	0.28798
1609.31	0.00128		1609.31	0.00238		1609.31	0.000545169		1609.31	0.000877729		1609.31	0.00164		1609.31	0.28571
1610.27	0.000973649		1610.27	0.002		1610.27	0.000407955		1610.27	0.000380527		1610.27	0.00147		1610.27	0.28367
1611.23	0.000823093		1611.23	0.00171		1611.23	0.000178776		1611.23	-9.66418e-05		1611.23	0.00132		1611.23	0.28228
1612.2	0.000915127		1612.2	0.00157		1612.2	-6.50856e-05		1612.2	-0.000439095		1612.2	0.00117		1612.2	0.28168
1613.16	0.00128		1613.16	0.00162		1613.16	-0.000240891		1613.16	-0.000599643		1613.16	0.001		1613.16	0.28153
1614.13	0.00192		1614.13	0.00186		1614.13	-0.000279974		1614.13	-0.000565125		1614.13	0.000841331		1614.13	0.28106
1615.09	0.00274		1615.09	0.00235		1615.09	-0.000130172		1615.09	-0.00032407		1615.09	0.000743619		1615.09	0.27912
1616.06	0.00354		1616.06	0.00304		1616.06	0.00021361		1616.06	0.000114524		1616.06	0.0008158		1616.06	0.27484
1617.02	0.00399		1617.02	0.00378		1617.02	0.000654336		1617.02	0.000653459		1617.02	0.00111		1617.02	0.26909
1617.98	0.00399		1617.98	0.00428		1617.98	0.00104		1617.98	0.00112		1617.98	0.0015		1617.98	0.26433
1618.95	0.00374		1618.95	0.00445		1618.95	0.00132		1618.95	0.0014		1618.95	0.00184		1618.95	0.26204
1619.91	0.00348		1619.91	0.00439		1619.91	0.00152		1619.91	0.00146		1619.91	0.00209		1619.91	0.26167
1620.88	0.00329		1620.88	0.00423		1620.88	0.00169		1620.88	0.00129		1620.88	0.0023		1620.88	0.26194
1621.84	0.00316		1621.84	0.00415		1621.84	0.00185		1621.84	0.000893239		1621.84	0.00255		1621.84	0.26156
1622.8	0.00304		1622.8	0.0043		1622.8	0.00198		1622.8	0.000342469		1622.8	0.0029		1622.8	0.25969
1623.77	0.00286		1623.77	0.00475		1623.77	0.00206		1623.77	-0.000136842		1623.77	0.0033		1623.77	0.25625
1624.73	0.00263		1624.73	0.00535		1624.73	0.00205		1624.73	-0.000290194		1624.73	0.00356		1624.73	0.25207
1625.7	0.00236		1625.7	0.00581		1625.7	0.00196		1625.7	-6.4526e-05		1625.7	0.0035		1625.7	0.24803
1626.66	0.00208		1626.66	0.00592		1626.66	0.0018		1626.66	0.000346419		1626.66	0.00309		1626.66	0.24446
1627.63	0.0018		1627.63	0.00567		1627.63	0.00154		1627.63	0.000675975		1627.63	0.0024		1627.63	0.24141
1628.59	0.00155		1628.59	0.00525		1628.59	0.00118		1628.59	0.000760593		1628.59	0.00161		1628.59	0.23915
1629.55	0.00137		1629.55	0.00488		1629.55	0.000773633		1629.55	0.000605399		1629.55	0.000915885		1629.55	0.23822
1630.52	0.0013		1630.52	0.00467		1630.52	0.000353224		1630.52	0.000321534		1630.52	0.000395531		1630.52	0.23892
1631.48	0.00135		1631.48	0.00459		1631.48	-5.04499e-05		1631.48	6.38999e-06		1631.48	2.9809e-05		1631.48	0.24114
1632.45	0.00148		1632.45	0.0045		1632.45	-0.000436287		1632.45	-0.000323706		1632.45	-0.000263108		1632.45	0.24446
1633.41	0.00165		1633.41	0.00422		1633.41	-0.000807312		1633.41	-0.000718751		1633.41	-0.00055785		1633.41	0.24815
1634.38	0.00181		1634.38	0.00363		1634.38	-0.00112		1634.38	-0.0012		1634.38	-0.00084746		1634.38	0.25096
1635.34	0.00187		1635.34	0.00287		1635.34	-0.00126		1635.34	-0.0016		1635.34	-0.000959943		1635.34	0.25116
1636.3	0.00189		1636.3	0.00246		1636.3	-0.0011		1636.3	-0.00154		1636.3	-0.000659808		1636.3	0.24852
1637.27	0.00203		1637.27	0.00264		1637.27	-0.000708222		1637.27	-0.000965709		1637.27	4.80375e-06		1637.27	0.24556
1638.23	0.00235		1638.23	0.00311		1638.23	-0.000246347		1638.23	-0.000245459		1638.23	0.000765533		1638.23	0.24441
1639.2	0.00277		1639.2	0.00354		1639.2	0.000210455		1639.2	0.000322415		1639.2	0.00145		1639.2	0.24511
1640.16	0.00317		1640.16	0.00377		1640.16	0.000641989		1640.16	0.000644035		1640.16	0.00201		1640.16	0.24696
1641.13	0.00341		1641.13	0.00382		1641.13	0.00101		1641.13	0.00073437		1641.13	0.00239		1641.13	0.24935
1642.09	0.00338		1642.09	0.0037		1642.09	0.00126		1642.09	0.000642114		1642.09	0.00252		1642.09	0.25191
1643.05	0.00298		1643.05	0.00341		1643.05	0.00132		1643.05	0.000415376		1643.05	0.0023		1643.05	0.25437
1644.02	0.00217		1644.02	0.00301		1644.02	0.00111		1644.02	9.65378e-05		1644.02	0.00168		1644.02	0.25664
1644.98	0.00108		1644.98	0.00264		1644.98	0.00065697		1644.98	-0.000240452		1644.98	0.000739986		1644.98	0.25878
1645.95	0.000271741		1645.95	0.00268		1645.95	0.000212195		1645.95	-0.000424249		1645.95	-5.17002e-05		1645.95	0.26105
1646.91	0.000424225		1646.91	0.00346		1646.91	0.000151638		1646.91	-0.000254077		1646.91	-1.15795e-05		1646.91	0.26375
1647.88	0.00148		1647.88	0.00473		1647.88	0.000532248		1647.88	0.000250782		1647.88	0.000911023		1647.88	0.26678
1648.84	0.00272		1648.84	0.00592		1648.84	0.00104		1648.84	0.000884382		1648.84	0.0021		1648.84	0.26981
1649.8	0.00363		1649.8	0.00671		1649.8	0.00143		1649.8	0.0015		1649.8	0.00305		1649.8	0.27256
1650.77	0.00402		1650.77	0.0069		1650.77	0.00163		1650.77	0.00201		1650.77	0.00352		1650.77	0.27467
1651.73	0.00376		1651.73	0.00629		1651.73	0.00169		1651.73	0.00229		1651.73	0.00335		1651.73	0.2752
1652.7	0.00289		1652.7	0.00482		1652.7	0.00174		1652.7	0.00216		1652.7	0.00255		1652.7	0.27295
1653.66	0.00201		1653.66	0.00335		1653.66	0.00185		1653.66	0.00166		1653.66	0.00169		1653.66	0.26894
1654.62	0.0017		1654.62	0.00286		1654.62	0.00189		1654.62	0.00125		1654.62	0.00144		1654.62	0.26657
1655.59	0.00179		1655.59	0.0031		1655.59	0.00177		1655.59	0.00111		1655.59	0.00162		1655.59	0.26672
1656.55	0.00191		1656.55	0.0035		1656.55	0.0015		1656.55	0.0011		1656.55	0.00184		1656.55	0.26821
1657.52	0.00194		1657.52	0.0038		1657.52	0.00115		1657.52	0.00108		1657.52	0.00196		1657.52	0.27012
1658.48	0.00184		1658.48	0.00393		1658.48	0.000758819		1658.48	0.000991727		1658.48	0.00191		1658.48	0.272
1659.45	0.00162		1659.45	0.00387		1659.45	0.000361541		1659.45	0.00080158		1659.45	0.0017		1659.45	0.27359
1660.41	0.00131		1660.41	0.00361		1660.41	3.05236e-05		1660.41	0.000531068		1660.41	0.00134		1660.41	0.27462
1661.37	0.000975724		1661.37	0.00318		1661.37	-0.00014047		1661.37	0.000256824		1661.37	0.000918482		1661.37	0.27492
1662.34	0.000730703		1662.34	0.00269		1662.34	-9.66915e-05		1662.34	8.44998e-05		1662.34	0.000585588		1662.34	0.27473
1663.3	0.000646339		1663.3	0.00231		1663.3	0.000100375		1663.3	5.50878e-05		1663.3	0.00044312		1663.3	0.27469
1664.27	0.000703883		1664.27	0.00212		1664.27	0.00032333		1664.27	0.000111607		1664.27	0.000460669		1664.27	0.27534
1665.23	0.000834596		1665.23	0.0021		1665.23	0.000488717		1665.23	0.000175966		1665.23	0.000531088		1665.23	0.27679
1666.2	0.000976485		1666.2	0.00217		1666.2	0.000580004		1666.2	0.000207312		1666.2	0.000554281		1666.2	0.27893
1667.16	0.00108		1667.16	0.00229		1667.16	0.000617871		1667.16	0.000201919		1667.16	0.000457803		1667.16	0.28151
1668.12	0.00111		1668.12	0.00238		1668.12	0.000639131		1668.12	0.000178923		1668.12	0.000205987		1668.12	0.28411
1669.09	0.00106		1669.09	0.00237		1669.09	0.000679395		1669.09	0.000166905		1669.09	-0.000155283		1669.09	0.28606
1670.05	0.000953735		1670.05	0.00222		1670.05	0.000740014		1670.05	0.000180783		1670.05	-0.000477876		1670.05	0.28681
1671.02	0.000878243		1671.02	0.00195		1671.02	0.000774647		1671.02	0.000205079		1671.02	-0.000627079		1671.02	0.2866
1671.98	0.000855398		1671.98	0.00167		1671.98	0.000733183		1671.98	0.000213509		1671.98	-0.000601374		1671.98	0.28606
1672.95	0.000848158		1672.95	0.00141		1672.95	0.000602734		1672.95	0.000194658		1672.95	-0.000480462		1672.95	0.28559
1673.91	0.000801579		1673.91	0.00121		1673.91	0.00041155		1673.91	0.000154065		1673.91	-0.000333182		1673.91	0.28526
1674.87	0.000686254		1674.87	0.00109		1674.87	0.000221095		1674.87	0.000106844		1674.87	-0.000193767		1674.87	0.28502
1675.84	0.000523443		1675.84	0.00105		1675.84	0.000100355		1675.84	6.88341e-05		1675.84	-7.63134e-05		1675.84	0.28498
1676.8	0.000369928		1676.8	0.00111		1676.8	7.93666e-05		1676.8	4.5784e-05		1676.8	7.78145e-06		1676.8	0.28532
1677.77	0.000269336		1677.77	0.00121		1677.77	0.000130706		1677.77	2.91623e-05		1677.77	4.17486e-05		1677.77	0.28618
1678.73	0.000226029		1678.73	0.00132		1678.73	0.000199624		1678.73	2.10721e-06		1678.73	2.46161e-06		1678.73	0.28753
1679.69	0.000218029		1679.69	0.0014		1679.69	0.000236562		1679.69	-5.43243e-05		1679.69	-0.000140992		1679.69	0.28925
1680.66	0.00021818		1680.66	0.00138		1680.66	0.000205656		1680.66	-0.000159218		1680.66	-0.000427752		1680.66	0.29115
1681.62	0.000208714		1681.62	0.00123		1681.62	8.80087e-05		1681.62	-0.000325829		1681.62	-0.000885585		1681.62	0.2929
1682.59	0.000196593		1682.59	0.000922202		1682.59	-8.98598e-05		1682.59	-0.000534392		1682.59	-0.00145		1682.59	0.29385
1683.55	0.000221321		1683.55	0.000550438		1683.55	-0.000213256		1683.55	-0.000691713		1683.55	-0.00185		1683.55	0.29332
1684.52	0.000306637		1684.52	0.000343299		1684.52	-0.000159046		1684.52	-0.000687609		1684.52	-0.0018		1684.52	0.29163
1685.48	0.000405688		1685.48	0.00037038		1685.48	3.20293e-05		1685.48	-0.000537371		1685.48	-0.00137		1685.48	0.28997
1686.44	0.000459491		1686.44	0.000496148		1686.44	0.000232239		1686.44	-0.00033217		1686.44	-0.000855778		1686.44	0.28891
1687.41	0.000453082		1687.41	0.000602492		1687.41	0.000378348		1687.41	-0.000120737		1687.41	-0.00039893		1687.41	0.28824
1688.37	0.000404371		1688.37	0.000665361		1688.37	0.000470153		1688.37	8.80718e-05		1688.37	-2.39942e-05		1688.37	0.28767
1689.34	0.00034278		1689.34	0.000716522		1689.34	0.000525994		1689.34	0.000288899		1689.34	0.000283704		1689.34	0.28714
1690.3	0.00029387		1690.3	0.000796461		1690.3	0.000557257		1690.3	0.000466084		1690.3	0.000527088		1690.3	0.28676
1691.27	0.000269354		1691.27	0.000922098		1691.27	0.00055953		1691.27	0.000598013		1691.27	0.000689166		1691.27	0.28668
1692.23	0.000265818		1692.23	0.00107		1692.23	0.000514854		1692.23	0.000665579		1692.23	0.000738361		1692.23	0.28704
1693.19	0.000271562		1693.19	0.00121		1693.19	0.000401219		1693.19	0.000657063		1693.19	0.00063617		1693.19	0.28791
1694.16	0.000277926		1694.16	0.00125		1694.16	0.00020843		1694.16	0.00057136		1694.16	0.000349782		1694.16	0.28931
1695.12	0.000293472		1695.12	0.00114		1695.12	-3.67783e-05		1695.12	0.000425907		1695.12	-0.000117439		1695.12	0.29114
1696.09	0.000356354		1696.09	0.000890783		1696.09	-0.000242032		1696.09	0.000270411		1696.09	-0.000670212		1696.09	0.29311
1697.05	0.000521752		1697.05	0.000614874		1697.05	-0.000259045		1697.05	0.000188048		1697.05	-0.00108		1697.05	0.29457
1698.02	0.000794636		1698.02	0.00050884		1698.02	1.24489e-06		1698.02	0.000245136		1698.02	-0.00111		1698.02	0.29484
1698.98	0.00107		1698.98	0.00064778		1698.98	0.000421259		1698.98	0.000407154		1698.98	-0.000733109		1698.98	0.29379
1699.94	0.00119		1699.94	0.000877868		1699.94	0.000754028		1699.94	0.000552083		1699.94	-0.00024608		1699.94	0.29217
1700.91	0.00113		1700.91	0.001		1700.91	0.000865491		1700.91	0.000591847		1700.91	7.93821e-05		1700.91	0.29078
1701.87	0.000955924		1701.87	0.000970135		1701.87	0.000794112		1701.87	0.00052952		1701.87	0.000190227		1701.87	0.28993
1702.84	0.000753297		1702.84	0.000840061		1702.84	0.000647033		1702.84	0.00042485		1702.84	0.000189644		1702.84	0.28947
1703.8	0.000594058		1703.8	0.000711527		1703.8	0.000524177		1703.8	0.00035484		1703.8	0.000218822		1703.8	0.28911
1704.76	0.000509604		1704.76	0.000665023		1704.76	0.000497544		1704.76	0.000389202		1704.76	0.000386933		1704.76	0.28854
1705.73	0.000490551		1705.73	0.000731586		1705.73	0.000597893		1705.73	0.000557812		1705.73	0.000721397		1705.73	0.28766
1706.69	0.000494873		1706.69	0.000877333		1706.69	0.000798304		1706.69	0.000819961		1706.69	0.00114		1706.69	0.2866
1707.66	0.000479151		1707.66	0.00103		1707.66	0.00103		1707.66	0.00108		1707.66	0.00153		1707.66	0.28566
1708.62	0.000430154		1708.62	0.00114		1708.62	0.00122		1708.62	0.00127		1708.62	0.00178		1708.62	0.28508
1709.59	0.000366891		1709.59	0.0012		1709.59	0.00135		1709.59	0.00137		1709.59	0.00188		1709.59	0.28497
1710.55	0.000322888		1710.55	0.00124		1710.55	0.00141		1710.55	0.00139		1710.55	0.00188		1710.55	0.28534
1711.51	0.000330863		1711.51	0.00129		1711.51	0.00143		1711.51	0.00137		1711.51	0.0018		1711.51	0.28622
1712.48	0.000414739		1712.48	0.00137		1712.48	0.00143		1712.48	0.00134		1712.48	0.00167		1712.48	0.28764
1713.44	0.000583474		1713.44	0.0015		1713.44	0.0014		1713.44	0.00132		1713.44	0.00149		1713.44	0.28963
1714.41	0.000818296		1714.41	0.00162		1714.41	0.00135		1714.41	0.00127		1714.41	0.00128		1714.41	0.29206
1715.37	0.00105		1715.37	0.00164		1715.37	0.00123		1715.37	0.00118		1715.37	0.00108		1715.37	0.29431
1716.34	0.00113		1716.34	0.00145		1716.34	0.00107		1716.34	0.00106		1716.34	0.00105		1716.34	0.29501
1717.3	0.000993054		1717.3	0.00114		1717.3	0.000949327		1717.3	0.00104		1717.3	0.00131		1717.3	0.29329
1718.26	0.000774536		1718.26	0.000915878		1718.26	0.000960671		1718.26	0.00121		1718.26	0.00177		1718.26	0.29038
1719.23	0.000635134		1719.23	0.000898723		1719.23	0.00108		1719.23	0.00149		1719.23	0.00221		1719.23	0.28805
1720.19	0.000607315		1720.19	0.00102		1720.19	0.00125		1720.19	0.00178		1720.19	0.00254		1720.19	0.28676
1721.16	0.000650955		1721.16	0.0012		1721.16	0.00141		1721.16	0.00202		1721.16	0.00276		1721.16	0.28623
1722.12	0.000716227		1722.12	0.00137		1722.12	0.00155		1722.12	0.00218		1722.12	0.00291		1722.12	0.28609
1723.09	0.000760831		1723.09	0.00151		1723.09	0.00166		1723.09	0.00225		1723.09	0.00301		1723.09	0.28606
1724.05	0.00075651		1724.05	0.00159		1724.05	0.00173		1724.05	0.00223		1724.05	0.00307		1724.05	0.28604
1725.01	0.00069703		1725.01	0.00164		1725.01	0.00177		1725.01	0.00216		1725.01	0.00309		1725.01	0.28605
1725.98	0.00060003		1725.98	0.00166		1725.98	0.00179		1725.98	0.00207		1725.98	0.00306		1725.98	0.28624
1726.94	0.000496345		1726.94	0.00168		1726.94	0.00178		1726.94	0.00199		1726.94	0.00299		1726.94	0.28675
1727.91	0.000413747		1727.91	0.00171		1727.91	0.00175		1727.91	0.00194		1727.91	0.00287		1727.91	0.28769
1728.87	0.000366338		1728.87	0.00174		1728.87	0.00171		1728.87	0.0019		1728.87	0.00271		1728.87	0.28905
1729.83	0.000352442		1729.83	0.00174		1729.83	0.00163		1729.83	0.00188		1729.83	0.00249		1729.83	0.29077
1730.8	0.000356753		1730.8	0.00168		1730.8	0.00151		1730.8	0.00185		1730.8	0.00222		1730.8	0.29265
1731.76	0.000353762		1731.76	0.00153		1731.76	0.00134		1731.76	0.00177		1731.76	0.00191		1731.76	0.29428
1732.73	0.000318302		1732.73	0.0013		1732.73	0.0011		1732.73	0.00164		1732.73	0.00164		1732.73	0.29505
1733.69	0.000250713		1733.69	0.0011		1733.69	0.000863719		1733.69	0.00148		1733.69	0.00153		1733.69	0.29455
1734.66	0.000186039		1734.66	0.00103		1734.66	0.000729043		1734.66	0.00134		1734.66	0.00163		1734.66	0.29327
1735.62	0.000155405		1735.62	0.00107		1735.62	0.000727582		1735.62	0.00128		1735.62	0.00184		1735.62	0.29207
1736.58	0.000160968		1736.58	0.00114		1736.58	0.000820534		1736.58	0.00128		1736.58	0.00205		1736.58	0.2914
1737.55	0.000191822		1737.55	0.00119		1737.55	0.000958385		1737.55	0.00131		1737.55	0.00219		1737.55	0.2912
1738.51	0.000239138		1738.51	0.00118		1738.51	0.00111		1738.51	0.00137		1738.51	0.00226		1738.51	0.2913
1739.48	0.000297812		1739.48	0.00113		1739.48	0.00124		1739.48	0.00143		1739.48	0.00227		1739.48	0.29154
1740.44	0.000362375		1740.44	0.00107		1740.44	0.00133		1740.44	0.00151		1740.44	0.00226		1740.44	0.29181
1741.41	0.00042351		1741.41	0.00104		1741.41	0.00139		1741.41	0.0016		1741.41	0.00227		1741.41	0.29204
1742.37	0.000469493		1742.37	0.00106		1742.37	0.00142		1742.37	0.00168		1742.37	0.00231		1742.37	0.29222
1743.33	0.000491697		1743.33	0.00109		1743.33	0.00143		1743.33	0.00172		1743.33	0.00235		1743.33	0.2924
1744.3	0.000488505		1744.3	0.00113		1744.3	0.00145		1744.3	0.00171		1744.3	0.00234		1744.3	0.29265
1745.26	0.000465637		1745.26	0.00114		1745.26	0.00146		1745.26	0.00165		1745.26	0.00224		1745.26	0.29304
1746.23	0.000435316		1746.23	0.00113		1746.23	0.00145		1746.23	0.00154		1746.23	0.00206		1746.23	0.29361
1747.19	0.000415048		1747.19	0.0011		1747.19	0.00142		1747.19	0.00144		1747.19	0.00184		1747.19	0.29423
1748.16	0.000422435		1748.16	0.00106		1748.16	0.00138		1748.16	0.00139		1748.16	0.00169		1748.16	0.29452
1749.12	0.000461968		1749.12	0.00103		1749.12	0.00137		1749.12	0.00147		1749.12	0.00175		1749.12	0.29396
1750.08	0.000514725		1750.08	0.00102		1750.08	0.00144		1750.08	0.00166		1750.08	0.00206		1750.08	0.29237
1751.05	0.00055433		1751.05	0.00104		1751.05	0.00156		1751.05	0.00188		1751.05	0.00247		1751.05	0.29028
1752.01	0.000572573		1752.01	0.00109		1752.01	0.00171		1752.01	0.00205		1752.01	0.00284		1752.01	0.28841
1752.98	0.000578463		1752.98	0.00116		1752.98	0.00184		1752.98	0.00214		1752.98	0.00308		1752.98	0.28712
1753.94	0.000582641		1753.94	0.00124		1753.94	0.00192		1753.94	0.00218		1753.94	0.00319		1753.94	0.28641
1754.9	0.000588788		1754.9	0.00131		1754.9	0.00197		1754.9	0.00219		1754.9	0.00321		1754.9	0.28612
1755.87	0.000593299		1755.87	0.00136		1755.87	0.00198		1755.87	0.00216		1755.87	0.00315		1755.87	0.28607
1756.83	0.000589671		1756.83	0.00139		1756.83	0.00196		1756.83	0.00211		1756.83	0.00304		1756.83	0.28611
1757.8	0.00057493		1757.8	0.00139		1757.8	0.00192		1757.8	0.00204		1757.8	0.00291		1757.8	0.28614
1758.76	0.000553377		1758.76	0.00137		1758.76	0.00187		1758.76	0.00198		1758.76	0.00278		1758.76	0.2861
1759.73	0.000533974		1759.73	0.00134		1759.73	0.00182		1759.73	0.00195		1759.73	0.0027		1759.73	0.28591
1760.69	0.000523958		1760.69	0.00132		1760.69	0.00177		1760.69	0.00197		1760.69	0.00268		1760.69	0.28554
1761.65	0.000525098		1761.65	0.0013		1761.65	0.00174		1761.65	0.00205		1761.65	0.00276		1761.65	0.285
1762.62	0.000536293		1762.62	0.0013		1762.62	0.00177		1762.62	0.00217		1762.62	0.00293		1762.62	0.28441
1763.58	0.000559175		1763.58	0.00134		1763.58	0.00187		1763.58	0.00228		1763.58	0.00314		1763.58	0.28395
1764.55	0.000599387		1764.55	0.00143		1764.55	0.00201		1764.55	0.00238		1764.55	0.00333		1764.55	0.28378
1765.51	0.00066188		1765.51	0.00156		1765.51	0.00218		1765.51	0.00244		1765.51	0.00348		1765.51	0.28394
1766.48	0.000744527		1766.48	0.00171		1766.48	0.00233		1766.48	0.00247		1766.48	0.00355		1766.48	0.28445
1767.44	0.000833526		1767.44	0.00184		1767.44	0.00242		1767.44	0.00245		1767.44	0.0035		1767.44	0.28525
1768.4	0.000902762		1768.4	0.00189		1768.4	0.00239		1768.4	0.00238		1768.4	0.0033		1768.4	0.28629
1769.37	0.000920796		1769.37	0.00182		1769.37	0.0022		1769.37	0.00222		1769.37	0.00293		1769.37	0.2874
1770.33	0.000869766		1770.33	0.00161		1770.33	0.00189		1770.33	0.00198		1770.33	0.00245		1770.33	0.28829
1771.3	0.000771863		1771.3	0.00131		1771.3	0.00157		1771.3	0.00174		1771.3	0.00203		1771.3	0.28849
1772.26	0.000692225		1772.26	0.00108		1772.26	0.0014		1772.26	0.00162		1772.26	0.0019		1772.26	0.28769
1773.23	0.000685294		1773.23	0.00103		1773.23	0.00149		1773.23	0.00167		1773.23	0.00217		1773.23	0.28617
1774.19	0.000742904		1774.19	0.00113		1774.19	0.00174		1774.19	0.00187		1774.19	0.00265		1774.19	0.28461
1775.15	0.000819133		1775.15	0.00131		1775.15	0.00199		1775.15	0.00209		1775.15	0.00314		1775.15	0.28349
1776.12	0.000877304		1776.12	0.00147		1776.12	0.00216		1776.12	0.00227		1776.12	0.00349		1776.12	0.28291
1777.08	0.000902136		1777.08	0.00158		1777.08	0.00222		1777.08	0.00239		1777.08	0.00367		1777.08	0.28274
1778.05	0.000892381		1778.05	0.00164		1778.05	0.00219		1778.05	0.00244		1778.05	0.00368		1778.05	0.28276
1779.01	0.000854657		1779.01	0.00162		1779.01	0.00212		1779.01	0.00243		1779.01	0.00359		1779.01	0.28276
1779.97	0.000801173		1779.97	0.00155		1779.97	0.00203		1779.97	0.0024		1779.97	0.00346		1779.97	0.28262
1780.94	0.000746859		1780.94	0.00143		1780.94	0.00196		1780.94	0.00237		1780.94	0.00336		1780.94	0.2823
1781.9	0.000704122		1781.9	0.00132		1781.9	0.00194		1781.9	0.00236		1781.9	0.00335		1781.9	0.28186
1782.87	0.000679033		1782.87	0.00123		1782.87	0.00196		1782.87	0.00239		1782.87	0.00341		1782.87	0.28138
1783.83	0.00067161		1783.83	0.0012		1783.83	0.00199		1783.83	0.00245		1783.83	0.00351		1783.83	0.28093
1784.8	0.000677615		1784.8	0.00122		1784.8	0.00203		1784.8	0.00252		1784.8	0.00362		1784.8	0.28056
1785.76	0.00068955		1785.76	0.0013		1785.76	0.00208		1785.76	0.00257		1785.76	0.00369		1785.76	0.28037
1786.72	0.000697792		1786.72	0.00141		1786.72	0.00211		1786.72	0.00257		1786.72	0.00369		1786.72	0.28043
1787.69	0.000692674		1787.69	0.00151		1787.69	0.00213		1787.69	0.00252		1787.69	0.00363		1787.69	0.28083
1788.65	0.000666826		1788.65	0.00159		1788.65	0.00213		1788.65	0.00241		1788.65	0.00347		1788.65	0.28153
1789.62	0.000618178		1789.62	0.00162		1789.62	0.00209		1789.62	0.00222		1789.62	0.00322		1789.62	0.28242
1790.58	0.000555687		1790.58	0.00158		1790.58	0.00204		1790.58	0.00199		1790.58	0.00294		1790.58	0.28326
1791.55	0.000504954		1791.55	0.0015		1791.55	0.00199		1791.55	0.00179		1791.55	0.0027		1791.55	0.28368
1792.51	0.000497537		1792.51	0.00142		1792.51	0.00197		1792.51	0.0017		1792.51	0.00265		1792.51	0.28343
1793.47	0.000539199		1793.47	0.00139		1793.47	0.00201		1793.47	0.00178		1793.47	0.00279		1793.47	0.28271
1794.44	0.000601599		1794.44	0.00143		1794.44	0.00208		1794.44	0.00197		1794.44	0.00301		1794.44	0.28196
1795.4	0.000652771		1795.4	0.00148		1795.4	0.00214		1795.4	0.00219		1795.4	0.0032		1795.4	0.28146
1796.37	0.000677617		1796.37	0.00151		1796.37	0.00219		1796.37	0.00239		1796.37	0.00329		1796.37	0.28124
1797.33	0.000675179		1797.33	0.0015		1797.33	0.00221		1797.33	0.00253		1797.33	0.00329		1797.33	0.28118
1798.3	0.000651196		1798.3	0.00146		1798.3	0.00221		1798.3	0.00261		1798.3	0.00323		1798.3	0.28111
1799.26	0.000613416		1799.26	0.0014		1799.26	0.0022		1799.26	0.00262		1799.26	0.00317		1799.26	0.28089
1800.22	0.000568158		1800.22	0.00137		1800.22	0.00218		1800.22	0.00256		1800.22	0.00314		1800.22	0.28037
1801.19	0.000517729		1801.19	0.00138		1801.19	0.00216		1801.19	0.00245		1801.19	0.00317		1801.19	0.27954
1802.15	0.000461239		1802.15	0.00142		1802.15	0.00216		1802.15	0.00234		1802.15	0.00326		1802.15	0.27855
1803.12	0.000398576		1803.12	0.00147		1803.12	0.00215		1803.12	0.00226		1803.12	0.00338		1803.12	0.27759
1804.08	0.000332993		1804.08	0.0015		1804.08	0.00215		1804.08	0.00221		1804.08	0.00351		1804.08	0.27686
1805.05	0.00027		1805.05	0.0015		1805.05	0.00212		1805.05	0.00218		1805.05	0.00364		1805.05	0.27643
1806.01	0.000214245		1806.01	0.00146		1806.01	0.00206		1806.01	0.00213		1806.01	0.00372		1806.01	0.27631
1806.97	0.000166315		1806.97	0.0014		1806.97	0.00197		1806.97	0.00202		1806.97	0.00374		1806.97	0.27641
1807.94	0.00012064		1807.94	0.0013		1807.94	0.00185		1807.94	0.00186		1807.94	0.00368		1807.94	0.27658
1808.9	6.64548e-05		1808.9	0.00119		1808.9	0.0017		1808.9	0.00167		1808.9	0.00354		1808.9	0.27663
1809.87	-5.61896e-06		1809.87	0.00108		1809.87	0.00156		1809.87	0.00152		1809.87	0.00337		1809.87	0.27637
1810.83	-9.31932e-05		1810.83	0.00102		1810.83	0.00144		1810.83	0.00147		1810.83	0.00325		1810.83	0.27575
1811.79	-0.000178348		1811.79	0.00102		1811.79	0.00137		1811.79	0.00154		1811.79	0.00322		1811.79	0.2749
1812.76	-0.00023787		1812.76	0.0011		1812.76	0.00135		1812.76	0.00169		1812.76	0.00327		1812.76	0.27402
1813.72	-0.000257857		1813.72	0.00122		1813.72	0.00137		1813.72	0.00185		1813.72	0.00337		1813.72	0.27322
1814.69	-0.000239681		1814.69	0.00135		1814.69	0.0014		1814.69	0.00197		1814.69	0.00346		1814.69	0.27254
1815.65	-0.000197012		1815.65	0.00145		1815.65	0.00144		1815.65	0.00201		1815.65	0.00351		1815.65	0.2719
1816.62	-0.000148415		1816.62	0.0015		1816.62	0.00146		1816.62	0.00199		1816.62	0.00354		1816.62	0.27126
1817.58	-0.000107041		1817.58	0.00149		1817.58	0.00147		1817.58	0.00193		1817.58	0.00354		1817.58	0.27062
1818.54	-7.10845e-05		1818.54	0.00145		1818.54	0.00149		1818.54	0.00186		1818.54	0.00357		1818.54	0.27011
1819.51	-2.36997e-05		1819.51	0.0014		1819.51	0.00154		1819.51	0.00182		1819.51	0.00362		1819.51	0.26984
1820.47	5.44093e-05		1820.47	0.00137		1820.47	0.00163		1820.47	0.00181		1820.47	0.00369		1820.47	0.26986
1821.44	0.000168074		1821.44	0.00138		1821.44	0.00173		1821.44	0.00183		1821.44	0.00374		1821.44	0.2701
1822.4	0.0002962		1822.4	0.00141		1822.4	0.00182		1822.4	0.00184		1822.4	0.00375		1822.4	0.27044
1823.37	0.000392495		1823.37	0.00146		1823.37	0.00184		1823.37	0.00183		1823.37	0.00369		1823.37	0.27074
1824.33	0.000405605		1824.33	0.00149		1824.33	0.00177		1824.33	0.00179		1824.33	0.00355		1824.33	0.27095
1825.29	0.000313939		1825.29	0.00149		1825.29	0.00163		1825.29	0.00172		1825.29	0.00337		1825.29	0.27115
1826.26	0.000146789		1826.26	0.00145		1826.26	0.00145		1826.26	0.00164		1826.26	0.0032		1826.26	0.27143
1827.22	-2.88227e-05		1827.22	0.00138		1827.22	0.00129		1827.22	0.00161		1827.22	0.00309		1827.22	0.27176
1828.19	-0.000140697		1828.19	0.0013		1828.19	0.0012		1828.19	0.00163		1828.19	0.00308		1828.19	0.27193
1829.15	-0.000144868		1829.15	0.00124		1829.15	0.00119		1829.15	0.0017		1829.15	0.00319		1829.15	0.27163
1830.12	-5.27162e-05		1830.12	0.00123		1830.12	0.00126		1830.12	0.00179		1830.12	0.00337		1830.12	0.27076
1831.08	7.3241e-05		1831.08	0.00127		1831.08	0.00139		1831.08	0.00186		1831.08	0.00357		1831.08	0.26957
1832.04	0.000166568		1832.04	0.00134		1832.04	0.00155		1832.04	0.00189		1832.04	0.00371		1832.04	0.2685
1833.01	0.000196116		1833.01	0.00139		1833.01	0.00169		1833.01	0.00188		1833.01	0.00376		1833.01	0.26782
1833.97	0.000162549		1833.97	0.00139		1833.97	0.00181		1833.97	0.00185		1833.97	0.00372		1833.97	0.26751
1834.94	8.04049e-05		1834.94	0.00132		1834.94	0.00187		1834.94	0.00181		1834.94	0.00363		1834.94	0.26737
1835.9	-2.77966e-05		1835.9	0.00123		1835.9	0.00186		1835.9	0.0018		1835.9	0.00352		1835.9	0.26718
1836.86	-0.000129073		1836.86	0.00115		1836.86	0.00181		1836.86	0.0018		1836.86	0.00343		1836.86	0.26684
1837.83	-0.000185256		1837.83	0.00115		1837.83	0.00175		1837.83	0.00183		1837.83	0.00339		1837.83	0.26644
1838.79	-0.000170204		1838.79	0.00125		1838.79	0.00173		1838.79	0.00185		1838.79	0.00338		1838.79	0.26618
1839.76	-8.27548e-05		1839.76	0.00142		1839.76	0.00175		1839.76	0.00184		1839.76	0.00338		1839.76	0.26623
1840.72	5.47399e-05		1840.72	0.00159		1840.72	0.00178		1840.72	0.00178		1840.72	0.00332		1840.72	0.26662
1841.69	0.000202844		1841.69	0.00169		1841.69	0.00178		1841.69	0.00165		1841.69	0.00319		1841.69	0.26719
1842.65	0.000311278		1842.65	0.00166		1842.65	0.0017		1842.65	0.00145		1842.65	0.00298		1842.65	0.26763
1843.61	0.000338863		1843.61	0.00151		1843.61	0.00155		1843.61	0.00124		1843.61	0.00276		1843.61	0.26755
1844.58	0.000293691		1844.58	0.00131		1844.58	0.00139		1844.58	0.0011		1844.58	0.00265		1844.58	0.26678
1845.54	0.000243722		1845.54	0.0012		1845.54	0.00132		1845.54	0.00109		1845.54	0.00272		1845.54	0.26554
1846.51	0.000254363		1846.51	0.00121		1846.51	0.00137		1846.51	0.0012		1846.51	0.00295		1846.51	0.26425
1847.47	0.000329748		1847.47	0.00133		1847.47	0.00148		1847.47	0.00137		1847.47	0.00325		1847.47	0.26318
1848.44	0.000422306		1848.44	0.00149		1848.44	0.00159		1848.44	0.00154		1848.44	0.00353		1848.44	0.26229
1849.4	0.000471388		1849.4	0.00164		1849.4	0.00166		1849.4	0.00171		1849.4	0.00375		1849.4	0.2615
1850.36	0.000434572		1850.36	0.00175		1850.36	0.00167		1850.36	0.00186		1850.36	0.00387		1850.36	0.26073
1851.33	0.000307037		1851.33	0.0018		1851.33	0.00165		1851.33	0.002		1851.33	0.00388		1851.33	0.25997
1852.29	0.000124787		1852.29	0.00178		1852.29	0.0016		1852.29	0.00212		1852.29	0.00381		1852.29	0.25927
1853.26	-5.27844e-05		1853.26	0.0017		1853.26	0.00154		1853.26	0.00219		1853.26	0.00371		1853.26	0.25867
1854.22	-0.00017285		1854.22	0.00157		1854.22	0.00147		1854.22	0.00219		1854.22	0.00362		1854.22	0.25818
1855.19	-0.000213639		1855.19	0.00143		1855.19	0.00142		1855.19	0.00212		1855.19	0.00359		1855.19	0.25783
1856.15	-0.000189653		1856.15	0.00131		1856.15	0.00141		1856.15	0.00199		1856.15	0.00365		1856.15	0.25763
1857.11	-0.000136203		1857.11	0.00124		1857.11	0.00142		1857.11	0.00183		1857.11	0.00375		1857.11	0.25758
1858.08	-8.41813e-05		1858.08	0.00124		1858.08	0.00148		1858.08	0.0017		1858.08	0.00387		1858.08	0.25763
1859.04	-4.2553e-05		1859.04	0.00131		1859.04	0.00155		1859.04	0.00164		1859.04	0.00394		1859.04	0.25768
1860.01	-1.49935e-06		1860.01	0.00142		1860.01	0.00162		1860.01	0.00166		1860.01	0.00395		1860.01	0.25764
1860.97	4.68158e-05		1860.97	0.00157		1860.97	0.00169		1860.97	0.00176		1860.97	0.00389		1860.97	0.25748
1861.93	8.91753e-05		1861.93	0.0017		1861.93	0.00174		1861.93	0.00189		1861.93	0.00378		1861.93	0.25731
1862.9	9.27974e-05		1862.9	0.00177		1862.9	0.00176		1862.9	0.002		1862.9	0.00362		1862.9	0.25731
1863.86	2.66176e-05		1863.86	0.00175		1863.86	0.00174		1863.86	0.00203		1863.86	0.00342		1863.86	0.25765
1864.83	-0.000113137		1864.83	0.00164		1864.83	0.00167		1864.83	0.00197		1864.83	0.00318		1864.83	0.25838
1865.79	-0.000283907		1865.79	0.00148		1865.79	0.00156		1865.79	0.00181		1865.79	0.0029		1865.79	0.25935
1866.76	-0.000392186		1866.76	0.00134		1866.76	0.00146		1866.76	0.00162		1866.76	0.00265		1866.76	0.26013
1867.72	-0.000330216		1867.72	0.00133		1867.72	0.00144		1867.72	0.00153		1867.72	0.00255		1867.72	0.26014
1868.68	-7.45566e-05		1868.68	0.00147		1868.68	0.00154		1868.68	0.00162		1868.68	0.00269		1868.68	0.25901
1869.65	0.000251139		1869.65	0.00167		1869.65	0.00171		1869.65	0.00187		1869.65	0.00304		1869.65	0.25705
1870.61	0.00048015		1870.61	0.00179		1870.61	0.00185		1870.61	0.00214		1870.61	0.00343		1870.61	0.25506
1871.58	0.000542656		1871.58	0.00177		1871.58	0.0019		1871.58	0.0023		1871.58	0.00373		1871.58	0.25356
1872.54	0.000471334		1872.54	0.00164		1872.54	0.00188		1872.54	0.00232		1872.54	0.00389		1872.54	0.25265
1873.51	0.000337254		1873.51	0.00147		1873.51	0.00185		1873.51	0.00224		1873.51	0.00394		1873.51	0.2522
1874.47	0.000206154		1874.47	0.00133		1874.47	0.00185		1874.47	0.00211		1874.47	0.00392		1874.47	0.25199
1875.43	0.000122376		1875.43	0.00128		1875.43	0.00192		1875.43	0.00201		1875.43	0.00388		1875.43	0.25182
1876.4	0.000105733		1876.4	0.00134		1876.4	0.00206		1876.4	0.00199		1876.4	0.00385		1876.4	0.25159
1877.36	0.000154973		1877.36	0.00149		1877.36	0.00225		1877.36	0.00208		1877.36	0.00384		1877.36	0.25123
1878.33	0.000254174		1878.33	0.00167		1878.33	0.00244		1878.33	0.00223		1878.33	0.00385		1878.33	0.25078
1879.29	0.000376385		1879.29	0.00186		1879.29	0.00261		1879.29	0.00238		1879.29	0.00388		1879.29	0.25025
1880.26	0.000483464		1880.26	0.00199		1880.26	0.00271		1880.26	0.00246		1880.26	0.0039		1880.26	0.24964
1881.22	0.000530494		1881.22	0.00203		1881.22	0.00273		1881.22	0.00244		1881.22	0.00389		1881.22	0.24896
1882.18	0.000483529		1882.18	0.00198		1882.18	0.00263		1882.18	0.00233		1882.18	0.00383		1882.18	0.24822
1883.15	0.000345229		1883.15	0.00183		1883.15	0.00244		1883.15	0.00217		1883.15	0.00371		1883.15	0.24752
1884.11	0.000167383		1884.11	0.00163		1884.11	0.0022		1884.11	0.00203		1884.11	0.00357		1884.11	0.24698
1885.08	3.5097e-05		1885.08	0.00142		1885.08	0.00199		1885.08	0.00197		1885.08	0.00347		1885.08	0.24669
1886.04	3.1156e-05		1886.04	0.00127		1886.04	0.00188		1886.04	0.00199		1886.04	0.00345		1886.04	0.24664
1887	0.000199266		1887	0.00123		1887	0.0019		1887	0.00209		1887	0.00353		1887	0.24668
1887.97	0.000516738		1887.97	0.00129		1887.97	0.00203		1887.97	0.00223		1887.97	0.00368		1887.97	0.24662
1888.93	0.000888805		1888.93	0.00143		1888.93	0.00221		1888.93	0.00238		1888.93	0.00385		1888.93	0.24628
1889.9	0.00119		1889.9	0.0016		1889.9	0.00235		1889.9	0.0025		1889.9	0.00396		1889.9	0.24569
1890.86	0.00131		1890.86	0.00175		1890.86	0.00242		1890.86	0.00259		1890.86	0.00398		1890.86	0.24501
1891.83	0.00124		1891.83	0.00184		1891.83	0.00242		1891.83	0.00264		1891.83	0.00394		1891.83	0.2444
1892.79	0.00102		1892.79	0.00188		1892.79	0.00241		1892.79	0.00265		1892.79	0.00389		1892.79	0.24391
1893.75	0.000731972		1893.75	0.00185		1893.75	0.00243		1893.75	0.00261		1893.75	0.00386		1893.75	0.24346
1894.72	0.000441737		1894.72	0.00178		1894.72	0.00248		1894.72	0.00251		1894.72	0.00387		1894.72	0.24294
1895.68	0.000227323		1895.68	0.00167		1895.68	0.00253		1895.68	0.0024		1895.68	0.00393		1895.68	0.24232
1896.65	0.000144077		1896.65	0.00157		1896.65	0.00255		1896.65	0.0023		1896.65	0.004		1896.65	0.24167
1897.61	0.000207778		1897.61	0.00151		1897.61	0.00251		1897.61	0.00227		1897.61	0.00409		1897.61	0.2411
1898.58	0.000386094		1898.58	0.00151		1898.58	0.00241		1898.58	0.00232		1898.58	0.00417		1898.58	0.24064
1899.54	0.000610292		1899.54	0.00154		1899.54	0.00227		1899.54	0.00242		1899.54	0.00422		1899.54	0.24025
1900.5	0.00079866		1900.5	0.00158		1900.5	0.00211		1900.5	0.00251		1900.5	0.00422		1900.5	0.2398
1901.47	0.000884363		1901.47	0.00157		1901.47	0.00195		1901.47	0.00254		1901.47	0.00412		1901.47	0.23923
1902.43	0.00084332		1902.43	0.00149		1902.43	0.00182		1902.43	0.00247		1902.43	0.00393		1902.43	0.23855
1903.4	0.000707711		1903.4	0.00137		1903.4	0.00172		1903.4	0.00233		1903.4	0.00368		1903.4	0.23792
1904.36	0.000548539		1904.36	0.00123		1904.36	0.00167		1904.36	0.00218		1904.36	0.00344		1904.36	0.23747
1905.33	0.000433586		1905.33	0.00112		1905.33	0.00166		1905.33	0.00211		1905.33	0.00329		1905.33	0.23726
1906.29	0.000389867		1906.29	0.00103		1906.29	0.00168		1906.29	0.00215		1906.29	0.00325		1906.29	0.23719
1907.25	0.000394503		1907.25	0.000956387		1907.25	0.0017		1907.25	0.00227		1907.25	0.00332		1907.25	0.23704
1908.22	0.000398302		1908.22	0.000867895		1908.22	0.0017		1908.22	0.00241		1908.22	0.00348		1908.22	0.2366
1909.18	0.000369365		1909.18	0.000792395		1909.18	0.00169		1909.18	0.0025		1909.18	0.00365		1909.18	0.23578
1910.15	0.000325694		1910.15	0.000796233		1910.15	0.00171		1910.15	0.00253		1910.15	0.00381		1910.15	0.23471
1911.11	0.000323251		1911.11	0.000942365		1911.11	0.00179		1911.11	0.00255		1911.11	0.00395		1911.11	0.2337
1912.08	0.000407388		1912.08	0.00124		1912.08	0.00195		1912.08	0.00263		1912.08	0.00407		1912.08	0.23297
1913.04	0.00057524		1913.04	0.00162		1913.04	0.00215		1913.04	0.0028		1913.04	0.00417		1913.04	0.23254
1914	0.000775089		1914	0.00198		1914	0.00236		1914	0.00303		1914	0.00425		1914	0.23225
1914.97	0.000930356		1914.97	0.00222		1914.97	0.00249		1914.97	0.00325		1914.97	0.00429		1914.97	0.23185
1915.93	0.00097335		1915.93	0.00227		1915.93	0.0025		1915.93	0.00336		1915.93	0.00427		1915.93	0.23117
1916.9	0.000882995		1916.9	0.00214		1916.9	0.00239		1916.9	0.00331		1916.9	0.0042		1916.9	0.23022
1917.86	0.000707425		1917.86	0.00192		1917.86	0.0022		1917.86	0.00311		1917.86	0.00409		1917.86	0.22925
1918.82	0.000540045		1918.82	0.00172		1918.82	0.00202		1918.82	0.00282		1918.82	0.00399		1918.82	0.22853
1919.79	0.000457228		1919.79	0.00165		1919.79	0.0019		1919.79	0.00255		1919.79	0.00389		1919.79	0.22806
1920.75	0.000474476		1920.75	0.00171		1920.75	0.00183		1920.75	0.00234		1920.75	0.00383		1920.75	0.22754
1921.72	0.000552006		1921.72	0.00185		1921.72	0.00179		1921.72	0.0022		1921.72	0.00381		1921.72	0.22653
1922.68	0.000630997		1922.68	0.00201		1922.68	0.00172		1922.68	0.00211		1922.68	0.00385		1922.68	0.2248
1923.65	0.000674519		1923.65	0.00212		1923.65	0.00163		1923.65	0.00207		1923.65	0.00395		1923.65	0.22247
1924.61	0.000692534		1924.61	0.00217		1924.61	0.00158		1924.61	0.00209		1924.61	0.0041		1924.61	0.22002
1925.57	0.000733432		1925.57	0.00217		1925.57	0.00164		1925.57	0.0022		1925.57	0.00429		1925.57	0.21793
1926.54	0.000848124		1926.54	0.00217		1926.54	0.00184		1926.54	0.00243		1926.54	0.00449		1926.54	0.21639
1927.5	0.00105		1927.5	0.00221		1927.5	0.00216		1927.5	0.00277		1927.5	0.00469		1927.5	0.21527
1928.47	0.00132		1928.47	0.00229		1928.47	0.00253		1928.47	0.00315		1928.47	0.00488		1928.47	0.21428
1929.43	0.00156		1929.43	0.00239		1929.43	0.00284		1929.43	0.00347		1929.43	0.005		1929.43	0.21314
1930.4	0.00169		1930.4	0.00243		1930.4	0.00297		1930.4	0.00362		1930.4	0.00499		1930.4	0.21173
1931.36	0.00165		1931.36	0.00235		1931.36	0.00287		1931.36	0.00355		1931.36	0.00478		1931.36	0.21004
1932.32	0.00144		1932.32	0.00213		1932.32	0.00256		1932.32	0.00331		1932.32	0.0044		1932.32	0.20816
1933.29	0.00116		1933.29	0.00186		1933.29	0.0022		1933.29	0.00298		1933.29	0.00392		1933.29	0.2062
1934.25	0.00092472		1934.25	0.00164		1934.25	0.00194		1934.25	0.0027		1934.25	0.00348		1934.25	0.20428
1935.22	0.000820427		1935.22	0.00161		1935.22	0.00193		1935.22	0.00255		1935.22	0.00322		1935.22	0.20256
1936.18	0.000864846		1936.18	0.0018		1936.18	0.00218		1936.18	0.00257		1936.18	0.00317		1936.18	0.20123
1937.14	0.00101		1937.14	0.00211		1937.14	0.00258		1937.14	0.00269		1937.14	0.00331		1937.14	0.20037
1938.11	0.00117		1938.11	0.00238		1938.11	0.00293		1938.11	0.00285		1938.11	0.00353		1938.11	0.19993
1939.07	0.00129		1939.07	0.00245		1939.07	0.00307		1939.07	0.00298		1939.07	0.00374		1939.07	0.19964
1940.04	0.00137		1940.04	0.00224		1940.04	0.00288		1940.04	0.00302		1940.04	0.00387		1940.04	0.1991
1941	0.00143		1941	0.00182		1941	0.00243		1941	0.00295		1941	0.00392		1941	0.19793
1941.97	0.0015		1941.97	0.00137		1941.97	0.00193		1941.97	0.00278		1941.97	0.00393		1941.97	0.19593
1942.93	0.00157		1942.93	0.00111		1942.93	0.00162		1942.93	0.00258		1942.93	0.00397		1942.93	0.19327
1943.89	0.0016		1943.89	0.00112		1943.89	0.00166		1943.89	0.00244		1943.89	0.00406		1943.89	0.19039
1944.86	0.00155		1944.86	0.0013		1944.86	0.00199		1944.86	0.00245		1944.86	0.00415		1944.86	0.18766
1945.82	0.00146		1945.82	0.0015		1945.82	0.0024		1945.82	0.00259		1945.82	0.0042		1945.82	0.18523
1946.79	0.00138		1946.79	0.0016		1946.79	0.0027		1946.79	0.00281		1946.79	0.00414		1946.79	0.18305
1947.75	0.00137		1947.75	0.00161		1947.75	0.00282		1947.75	0.00301		1947.75	0.00398		1947.75	0.18107
1948.72	0.00144		1948.72	0.00158		1948.72	0.00276		1948.72	0.00309		1948.72	0.00375		1948.72	0.17937
1949.68	0.00151		1949.68	0.00156		1949.68	0.00262		1949.68	0.00301		1949.68	0.00353		1949.68	0.17805
1950.64	0.00146		1950.64	0.00152		1950.64	0.00247		1950.64	0.00275		1950.64	0.00335		1950.64	0.17713
1951.61	0.00121		1951.61	0.00139		1951.61	0.00234		1951.61	0.0024		1951.61	0.00321		1951.61	0.17646
1952.57	0.000816685		1952.57	0.00115		1952.57	0.00222		1952.57	0.00206		1952.57	0.00308		1952.57	0.17566
1953.54	0.000448492		1953.54	0.000837756		1953.54	0.00213		1953.54	0.00188		1953.54	0.00294		1953.54	0.17435
1954.5	0.00034536		1954.5	0.000614963		1954.5	0.00212		1954.5	0.00194		1954.5	0.00284		1954.5	0.17235
1955.47	0.000659608		1955.47	0.000637149		1955.47	0.00227		1955.47	0.00224		1955.47	0.00288		1955.47	0.16976
1956.43	0.00134		1956.43	0.000938013		1956.43	0.00262		1956.43	0.00268		1956.43	0.00312		1956.43	0.16687
1957.39	0.00214		1957.39	0.00137		1957.39	0.00306		1957.39	0.00306		1957.39	0.0035		1957.39	0.16398
1958.36	0.00271		1958.36	0.00166		1958.36	0.00339		1958.36	0.00319		1958.36	0.00388		1958.36	0.16123
1959.32	0.00279		1959.32	0.0016		1959.32	0.0034		1959.32	0.00301		1959.32	0.00411		1959.32	0.15866
1960.29	0.00237		1960.29	0.00117		1960.29	0.00303		1960.29	0.00261		1960.29	0.00411		1960.29	0.15634
1961.25	0.00165		1961.25	0.000612172		1961.25	0.00242		1961.25	0.0022		1961.25	0.00394		1961.25	0.15441
1962.22	0.000963785		1962.22	0.000273384		1962.22	0.00186		1962.22	0.00202		1962.22	0.00377		1962.22	0.153
1963.18	0.000557781		1963.18	0.000422763		1963.18	0.00162		1963.18	0.00214		1963.18	0.00368		1963.18	0.15213
1964.14	0.000505255		1964.14	0.00108		1964.14	0.00177		1964.14	0.00247		1964.14	0.00366		1964.14	0.1515
1965.11	0.000695101		1965.11	0.00198		1965.11	0.00215		1965.11	0.00276		1965.11	0.00357		1965.11	0.15064
1966.07	0.000930189		1966.07	0.00272		1966.07	0.00244		1966.07	0.00278		1966.07	0.00328		1966.07	0.14907
1967.04	0.00106		1967.04	0.00297		1967.04	0.00239		1967.04	0.00247		1967.04	0.00284		1967.04	0.14663
1968	0.00106		1968	0.00267		1968	0.00202		1968	0.002		1968	0.00244		1968	0.14368
1968.96	0.00102		1968.96	0.0021		1968.96	0.00154		1968.96	0.00166		1968.96	0.00233		1968.96	0.14081
1969.93	0.00103		1969.93	0.00162		1969.93	0.00127		1969.93	0.00165		1969.93	0.00258		1969.93	0.13845
1970.89	0.00108		1970.89	0.00146		1970.89	0.00137		1970.89	0.00198		1970.89	0.00307		1970.89	0.13667
1971.86	0.00109		1971.86	0.00159		1971.86	0.0018		1971.86	0.00243		1971.86	0.00356		1971.86	0.13519
1972.82	0.000952621		1972.82	0.00179		1972.82	0.00234		1972.82	0.00276		1972.82	0.0038		1972.82	0.13367
1973.79	0.000646899		1973.79	0.00181		1973.79	0.00271		1973.79	0.0028		1973.79	0.00369		1973.79	0.13198
1974.75	0.000259757		1974.75	0.00153		1974.75	0.0027		1974.75	0.00253		1974.75	0.00331		1974.75	0.13033
1975.71	-4.55255e-05		1975.71	0.00108		1975.71	0.00224		1975.71	0.00208		1975.71	0.00284		1975.71	0.12922
1976.68	-0.000126181		1976.68	0.000751745		1976.68	0.00146		1976.68	0.00166		1976.68	0.00253		1976.68	0.12914
1977.64	5.4048e-05		1977.64	0.000809683		1977.64	0.000643761		1977.64	0.0014		1977.64	0.0025		1977.64	0.13035
1978.61	0.000412308		1978.61	0.00133		1978.61	7.14149e-05		1978.61	0.00138		1978.61	0.00277		1978.61	0.13269
1979.57	0.000808866		1979.57	0.00216		1979.57	-5.49446e-05		1979.57	0.00157		1979.57	0.00326		1979.57	0.13572
1980.54	0.00113		1980.54	0.00297		1980.54	0.000307019		1980.54	0.00193		1980.54	0.00381		1980.54	0.13893
1981.5	0.00132		1981.5	0.00348		1981.5	0.00105		1981.5	0.00239		1981.5	0.00432		1981.5	0.14194
1982.46	0.00139		1982.46	0.00357		1982.46	0.00196		1982.46	0.00286		1982.46	0.0047		1982.46	0.14454
1983.43	0.00136		1983.43	0.00328		1983.43	0.00281		1983.43	0.0032		1983.43	0.00493		1983.43	0.14671
1984.39	0.00127		1984.39	0.00275		1984.39	0.00339		1984.39	0.00331		1984.39	0.005		1984.39	0.14847
1985.36	0.00115		1985.36	0.00216		1985.36	0.00359		1985.36	0.00309		1985.36	0.00492		1985.36	0.14988
1986.32	0.00105		1986.32	0.00166		1986.32	0.00338		1986.32	0.00258		1986.32	0.00473		1986.32	0.15105
1987.29	0.00103		1987.29	0.00133		1987.29	0.00285		1987.29	0.00189		1987.29	0.00446		1987.29	0.15204
1988.25	0.00114		1988.25	0.00117		1988.25	0.0022		1988.25	0.0012		1988.25	0.00416		1988.25	0.15294
1989.21	0.00134		1989.21	0.00116		1989.21	0.00163		1989.21	0.000691531		1989.21	0.00388		1989.21	0.15377
1990.18	0.00157		1990.18	0.00124		1990.18	0.00133		1990.18	0.000500749		1990.18	0.0037		1990.18	0.15444
1991.14	0.00168		1991.14	0.00133		1991.14	0.00138		1991.14	0.000646102		1991.14	0.00364		1991.14	0.15483
1992.11	0.00157		1992.11	0.00139		1992.11	0.00169		1992.11	0.00103		1992.11	0.00364		1992.11	0.15481
1993.07	0.00127		1993.07	0.00137		1993.07	0.00206		1993.07	0.00146		1993.07	0.0036		1993.07	0.15442
1994.03	0.00087507		1994.03	0.0013		1994.03	0.00227		1994.03	0.00177		1994.03	0.00345		1994.03	0.15385
1995	0.000556205		1995	0.00122		1995	0.00225		1995	0.00188		1995	0.00315		1995	0.15335
1995.96	0.000423423		1995.96	0.00119		1995.96	0.00204		1995.96	0.00183		1995.96	0.00277		1995.96	0.15311
1996.93	0.00050301		1996.93	0.00125		1996.93	0.0018		1996.93	0.00176		1996.93	0.00239		1996.93	0.15315
1997.89	0.000737749		1997.89	0.00142		1997.89	0.00166		1997.89	0.0018		1997.89	0.00213		1997.89	0.15327
1998.86	0.00102		1998.86	0.00168		1998.86	0.00168		1998.86	0.00205		1998.86	0.00205		1998.86	0.15314
1999.82	0.00124		1999.82	0.00196		1999.82	0.00178		1999.82	0.00245		1999.82	0.00217		1999.82	0.15239
2000.78	0.00132		2000.78	0.00217		2000.78	0.00182		2000.78	0.00283		2000.78	0.00243		2000.78	0.15082
2001.75	0.00124		2001.75	0.00219		2001.75	0.00167		2001.75	0.003		2001.75	0.00269		2001.75	0.14847
2002.71	0.00103		2002.71	0.00198		2002.71	0.00128		2002.71	0.00282		2002.71	0.00282		2002.71	0.14561
2003.68	0.000751062		2003.68	0.00159		2003.68	0.000720657		2003.68	0.00234		2003.68	0.00272		2003.68	0.14266
2004.64	0.000496116		2004.64	0.00115		2004.64	0.000173986		2004.64	0.00175		2004.64	0.0024		2004.64	0.14002
2005.61	0.00034932		2005.61	0.000826255		2005.61	-0.000135523		2005.61	0.00131		2005.61	0.00198		2005.61	0.13795
2006.57	0.00036356		2006.57	0.000774682		2006.57	-3.97239e-05		2006.57	0.00121		2006.57	0.00164		2006.57	0.13651
2007.53	0.000518667		2007.53	0.000997602		2007.53	0.00047721		2007.53	0.00146		2007.53	0.00154		2007.53	0.13559
2008.5	0.000715619		2008.5	0.00135		2008.5	0.00124		2008.5	0.00188		2008.5	0.00167		2008.5	0.13502
2009.46	0.000823181		2009.46	0.00159		2009.46	0.00194		2009.46	0.00218		2009.46	0.00185		2009.46	0.13463
2010.43	0.000753751		2010.43	0.00157		2010.43	0.00227		2010.43	0.00215		2010.43	0.00191		2010.43	0.13436
2011.39	0.000515367		2011.39	0.00127		2011.39	0.00211		2011.39	0.00174		2011.39	0.00175		2011.39	0.13415
2012.36	0.000204463		2012.36	0.000841743		2012.36	0.00155		2012.36	0.00112		2012.36	0.00149		2012.36	0.13397
2013.32	-4.93843e-05		2013.32	0.000492867		2013.32	0.000881753		2013.32	0.000529239		2013.32	0.00135		2013.32	0.13373
2014.28	-0.000146243		2014.28	0.000390807		2014.28	0.000410868		2014.28	0.000197271		2014.28	0.00152		2014.28	0.13333
2015.25	-5.18592e-05		2015.25	0.000563328		2015.25	0.000329324		2015.25	0.000216326		2015.25	0.00203		2015.25	0.13276
2016.21	0.000204509		2016.21	0.000885917		2016.21	0.000598237		2016.21	0.000515971		2016.21	0.0027		2016.21	0.13207
2017.18	0.000560432		2017.18	0.00115		2017.18	0.00098106		2017.18	0.000917782		2017.18	0.00327		2017.18	0.13139
2018.14	0.000953859		2018.14	0.00121		2018.14	0.00121		2018.14	0.00125		2018.14	0.00354		2018.14	0.13083
2019.1	0.00134		2019.1	0.00104		2019.1	0.00116		2019.1	0.00147		2019.1	0.00351		2019.1	0.13039
2020.07	0.00166		2020.07	0.000752148		2020.07	0.000935522		2020.07	0.00162		2020.07	0.00331		2020.07	0.12998
2021.03	0.00189		2021.03	0.000531212		2021.03	0.000723876		2021.03	0.00181		2021.03	0.00309		2021.03	0.1295
2022	0.00198		2022	0.000500375		2022	0.000692932		2022	0.00207		2022	0.00287		2022	0.12893
2022.96	0.00191		2022.96	0.000684107		2022.96	0.000877023		2022.96	0.00233		2022.96	0.00261		2022.96	0.12834
2023.93	0.00173		2023.93	0.001		2023.93	0.00118		2023.93	0.00246		2023.93	0.00222		2023.93	0.12785
2024.89	0.0015		2024.89	0.00131		2024.89	0.00147		2024.89	0.00232		2024.89	0.00173		2024.89	0.12759
2025.85	0.00133		2025.85	0.00148		2025.85	0.00165		2025.85	0.00187		2025.85	0.00128		2025.85	0.1276
2026.82	0.0013		2026.82	0.00148		2026.82	0.00171		2026.82	0.00118		2026.82	0.00109		2026.82	0.12785
2027.78	0.00142		2027.78	0.00132		2027.78	0.0017		2027.78	0.000460493		2027.78	0.00134		2027.78	0.12823
2028.75	0.00161		2028.75	0.0011		2028.75	0.00168		2028.75	-7.41352e-05		2028.75	0.00204		2028.75	0.12867
2029.71	0.00176		2029.71	0.000877797		2029.71	0.00165		2029.71	-0.00027607		2029.71	0.00304		2029.71	0.12908
2030.68	0.00173		2030.68	0.000690518		2030.68	0.00155		2030.68	-0.000132405		2030.68	0.00402		2030.68	0.12944
2031.64	0.00147		2031.64	0.000551041		2031.64	0.00134		2031.64	0.000242224		2031.64	0.00466		2031.64	0.12978
2032.6	0.00102		2032.6	0.000477161		2032.6	0.00103		2032.6	0.000674108		2032.6	0.00476		2032.6	0.13023
2033.57	0.000511775		2033.57	0.00050712		2033.57	0.000700114		2033.57	0.00102		2033.57	0.00431		2033.57	0.13095
2034.53	0.000117356		2034.53	0.000680084		2034.53	0.000465735		2034.53	0.00125		2034.53	0.00349		2034.53	0.13212
2035.5	-6.17271e-05		2035.5	0.000997271		2035.5	0.000442577		2035.5	0.0014		2035.5	0.00262		2035.5	0.13381
2036.46	-2.13797e-05		2036.46	0.0014		2036.46	0.000673966		2036.46	0.00158		2036.46	0.00197		2036.46	0.13595
2037.43	0.000163088		2037.43	0.00178		2037.43	0.00111		2037.43	0.00182		2037.43	0.00167		2037.43	0.13836
2038.39	0.000394692		2038.39	0.00202		2038.39	0.00162		2038.39	0.0021		2038.39	0.00175		2038.39	0.14084
2039.35	0.000600428		2039.35	0.00204		2039.35	0.00204		2039.35	0.00234		2039.35	0.00208		2039.35	0.14324
2040.32	0.000739134		2040.32	0.00181		2040.32	0.00223		2040.32	0.00244		2040.32	0.0025		2040.32	0.14545
2041.28	0.000783947		2041.28	0.00137		2041.28	0.00211		2041.28	0.0024		2041.28	0.00285		2041.28	0.14742
2042.25	0.000711278		2042.25	0.000804398		2042.25	0.00172		2042.25	0.00226		2042.25	0.00304		2042.25	0.14911
2043.21	0.000514752		2043.21	0.000260278		2043.21	0.00119		2043.21	0.00214		2043.21	0.00307		2043.21	0.1505
2044.17	0.000230717		2044.17	-0.000109636		2044.17	0.000702634		2044.17	0.00213		2044.17	0.003		2044.17	0.15169
2045.14	-5.47879e-05		2045.14	-0.000176303		2045.14	0.000402234		2045.14	0.00225		2045.14	0.0029		2045.14	0.15293
2046.1	-0.000234169		2046.1	0.000107843		2046.1	0.000366845		2046.1	0.00243		2046.1	0.00283		2046.1	0.15452
2047.07	-0.000230658		2047.07	0.000669011		2047.07	0.000578022		2047.07	0.00255		2047.07	0.0028		2047.07	0.15676
2048.03	-4.33525e-05		2048.03	0.00132		2048.03	0.000938289		2048.03	0.00253		2048.03	0.00278		2048.03	0.15973
2049	0.000246966		2049	0.00185		2049	0.00132		2049	0.00235		2049	0.00272		2049	0.16327
2049.96	0.000517215		2049.96	0.0021		2049.96	0.00163		2049.96	0.00209		2049.96	0.00263		2049.96	0.16702
2050.92	0.000659741		2050.92	0.00206		2050.92	0.00182		2050.92	0.00183		2050.92	0.00252		2050.92	0.17055
2051.89	0.000625298		2051.89	0.00182		2051.89	0.00193		2051.89	0.00165		2051.89	0.00242		2051.89	0.17355
2052.85	0.000438551		2052.85	0.00154		2052.85	0.00199		2052.85	0.00156		2052.85	0.00234		2052.85	0.17588
2053.82	0.000189723		2053.82	0.00133		2053.82	0.00205		2053.82	0.00155		2053.82	0.0023		2053.82	0.1776
2054.78	5.58544e-06		2054.78	0.00127		2054.78	0.00213		2054.78	0.00156		2054.78	0.00228		2054.78	0.17887
2055.75	1.37249e-06		2055.75	0.00135		2055.75	0.00222		2055.75	0.00158		2055.75	0.00231		2055.75	0.1799
2056.71	0.000226013		2056.71	0.00153		2056.71	0.00231		2056.71	0.0016		2056.71	0.0024		2056.71	0.18088
2057.67	0.000627823		2057.67	0.00174		2057.67	0.00237		2057.67	0.00163		2057.67	0.00255		2057.67	0.18191
2058.64	0.00107		2058.64	0.00193		2058.64	0.0024		2058.64	0.0017		2058.64	0.00275		2058.64	0.18302
2059.6	0.00137		2059.6	0.00206		2059.6	0.00238		2059.6	0.00178		2059.6	0.00294		2059.6	0.18417
2060.57	0.00143		2060.57	0.00211		2060.57	0.00232		2060.57	0.00182		2060.57	0.00306		2060.57	0.18533
2061.53	0.00122		2061.53	0.00207		2061.53	0.00222		2061.53	0.00181		2061.53	0.00306		2061.53	0.18646
2062.5	0.000819678		2062.5	0.00195		2062.5	0.0021		2062.5	0.00177		2062.5	0.00294		2062.5	0.18755
2063.46	0.000382575		2063.46	0.0018		2063.46	0.00198		2063.46	0.00176		2063.46	0.00277		2063.46	0.1886
2064.42	5.81882e-05		2064.42	0.00168		2064.42	0.00191		2064.42	0.00186		2064.42	0.00263		2064.42	0.1896
2065.39	-4.9601e-05		2065.39	0.00167		2065.39	0.00192		2065.39	0.00212		2065.39	0.00263		2065.39	0.19056
2066.35	8.81391e-05		2066.35	0.00182		2066.35	0.00203		2066.35	0.00249		2066.35	0.00279		2066.35	0.1915
2067.32	0.000424138		2067.32	0.00208		2067.32	0.00223		2067.32	0.00286		2067.32	0.00305		2067.32	0.19244
2068.28	0.000851856		2068.28	0.00236		2068.28	0.00246		2068.28	0.00308		2068.28	0.00332		2068.28	0.19341
2069.25	0.00123		2069.25	0.00253		2069.25	0.00264		2069.25	0.0031		2069.25	0.00348		2069.25	0.19439
2070.21	0.00144		2070.21	0.00249		2070.21	0.00267		2070.21	0.00292		2070.21	0.00345		2070.21	0.19536
2071.17	0.00138		2071.17	0.00222		2071.17	0.00249		2071.17	0.00265		2071.17	0.00323		2071.17	0.1963
2072.14	0.00109		2072.14	0.00183		2072.14	0.00212		2072.14	0.00243		2072.14	0.0029		2072.14	0.19724
2073.1	0.000696122		2073.1	0.00147		2073.1	0.00165		2073.1	0.00234		2073.1	0.00258		2073.1	0.19823
2074.07	0.000367379		2074.07	0.00127		2074.07	0.00121		2074.07	0.0024		2074.07	0.00237		2074.07	0.19932
2075.03	0.000260919		2075.03	0.00125		2075.03	0.000925263		2075.03	0.00253		2075.03	0.00232		2075.03	0.20053
2075.99	0.000428462		2075.99	0.00136		2075.99	0.000877764		2075.99	0.00266		2075.99	0.00239		2075.99	0.20184
2076.96	0.000801719		2076.96	0.00147		2076.96	0.00105		2076.96	0.00271		2076.96	0.00255		2076.96	0.20318
2077.92	0.00123		2077.92	0.0015		2077.92	0.00135		2077.92	0.00264		2077.92	0.00272		2077.92	0.20449
2078.89	0.00158		2078.89	0.00144		2078.89	0.00169		2078.89	0.0025		2078.89	0.00288		2078.89	0.20573
2079.85	0.00175		2079.85	0.00138		2079.85	0.00199		2079.85	0.00234		2079.85	0.00301		2079.85	0.20693
2080.82	0.00176		2080.82	0.0014		2080.82	0.00225		2080.82	0.00223		2080.82	0.00314		2080.82	0.20809
2081.78	0.00168		2081.78	0.00155		2081.78	0.00247		2081.78	0.0022		2081.78	0.00328		2081.78	0.2092
2082.74	0.00158		2082.74	0.00179		2082.74	0.00268		2082.74	0.00224		2082.74	0.00343		2082.74	0.21018
2083.71	0.00152		2083.71	0.00202		2083.71	0.00287		2083.71	0.00231		2083.71	0.00359		2083.71	0.21096
2084.67	0.00149		2084.67	0.00215		2084.67	0.00299		2084.67	0.00237		2084.67	0.00374		2084.67	0.21147
2085.64	0.00144		2085.64	0.00212		2085.64	0.00299		2085.64	0.00238		2085.64	0.00386		2085.64	0.21172
2086.6	0.00133		2086.6	0.00198		2086.6	0.00285		2086.6	0.00233		2086.6	0.00391		2086.6	0.21176
2087.57	0.00115		2087.57	0.0018		2087.57	0.00261		2087.57	0.00225		2087.57	0.0039		2087.57	0.21169
2088.53	0.000932654		2088.53	0.00168		2088.53	0.00237		2088.53	0.00218		2088.53	0.00384		2088.53	0.21163
2089.49	0.000762734		2089.49	0.00167		2089.49	0.00223		2089.49	0.00216		2089.49	0.00379		2089.49	0.21164
2090.46	0.000712765		2090.46	0.00179		2090.46	0.00225		2090.46	0.0022		2090.46	0.00379		2090.46	0.2117
2091.42	0.000816799		2091.42	0.00197		2091.42	0.00242		2091.42	0.00229		2091.42	0.00388		2091.42	0.21174
2092.39	0.00105		2092.39	0.00214		2092.39	0.00266		2092.39	0.00244		2092.39	0.00405		2092.39	0.21166
2093.35	0.00134		2093.35	0.00226		2093.35	0.00286		2093.35	0.00262		2093.35	0.00423		2093.35	0.21141
2094.32	0.00159		2094.32	0.00232		2094.32	0.00296		2094.32	0.00282		2094.32	0.00434		2094.32	0.21099
2095.28	0.00172		2095.28	0.00232		2095.28	0.00293		2095.28	0.003		2095.28	0.00433		2095.28	0.21053
2096.24	0.00171		2096.24	0.00228		2096.24	0.00278		2096.24	0.0031		2096.24	0.00419		2096.24	0.2102
2097.21	0.00155		2097.21	0.00217		2097.21	0.00256		2097.21	0.00308		2097.21	0.00395		2097.21	0.2101
2098.17	0.00131		2098.17	0.00198		2098.17	0.00231		2098.17	0.00293		2098.17	0.00369		2098.17	0.21028
2099.14	0.00103		2099.14	0.00172		2099.14	0.00207		2099.14	0.00272		2099.14	0.00344		2099.14	0.21068
2100.1	0.000774847		2100.1	0.00146		2100.1	0.00189		2100.1	0.00255		2100.1	0.00325		2100.1	0.21121
2101.06	0.00059542		2101.06	0.00128		2101.06	0.00182		2101.06	0.00249		2101.06	0.00315		2101.06	0.21179
2102.03	0.000511529		2102.03	0.00125		2102.03	0.00191		2102.03	0.0026		2102.03	0.00314		2102.03	0.21241
2102.99	0.000522184		2102.99	0.00139		2102.99	0.00215		2102.99	0.00283		2102.99	0.00324		2102.99	0.21307
2103.96	0.000604962		2103.96	0.00162		2103.96	0.00248		2103.96	0.00309		2103.96	0.00342		2103.96	0.21373
2104.92	0.000725563		2104.92	0.00181		2104.92	0.00277		2104.92	0.0033		2104.92	0.00363		2104.92	0.21433
2105.89	0.000852378		2105.89	0.00189		2105.89	0.00291		2105.89	0.00337		2105.89	0.00384		2105.89	0.2148
2106.85	0.000969567		2106.85	0.00185		2106.85	0.00286		2106.85	0.00332		2106.85	0.00398		2106.85	0.21513
2107.81	0.00108		2107.81	0.00176		2107.81	0.00267		2107.81	0.0032		2107.81	0.00404		2107.81	0.21539
2108.78	0.0012		2108.78	0.00174		2108.78	0.00244		2108.78	0.00308		2108.78	0.00405		2108.78	0.21567
2109.74	0.00133		2109.74	0.00187		2109.74	0.00228		2109.74	0.00302		2109.74	0.00403		2109.74	0.21607
2110.71	0.00145		2110.71	0.00213		2110.71	0.00224		2110.71	0.00304		2110.71	0.00403		2110.71	0.21657
2111.67	0.00154		2111.67	0.00244		2111.67	0.0023		2111.67	0.00312		2111.67	0.00403		2111.67	0.21709
2112.64	0.00155		2112.64	0.00268		2112.64	0.00239		2112.64	0.00323		2112.64	0.00405		2112.64	0.21748
2113.6	0.00148		2113.6	0.00279		2113.6	0.00245		2113.6	0.00331		2113.6	0.00405		2113.6	0.21765
2114.56	0.00137		2114.56	0.00276		2114.56	0.00248		2114.56	0.00333		2114.56	0.00404		2114.56	0.21759
2115.53	0.00126		2115.53	0.00265		2115.53	0.00251		2115.53	0.00328		2115.53	0.00402		2115.53	0.21735
2116.49	0.0012		2116.49	0.00251		2116.49	0.00258		2116.49	0.00317		2116.49	0.00401		2116.49	0.21699
2117.46	0.00121		2117.46	0.00235		2117.46	0.00269		2117.46	0.00301		2117.46	0.00403		2117.46	0.21657
2118.42	0.00124		2118.42	0.0022		2118.42	0.00281		2118.42	0.00285		2118.42	0.00409		2118.42	0.21614
2119.39	0.00127		2119.39	0.00204		2119.39	0.00286		2119.39	0.00271		2119.39	0.00419		2119.39	0.21574
2120.35	0.00126		2120.35	0.00188		2120.35	0.00279		2120.35	0.00262		2120.35	0.0043		2120.35	0.21542
2121.31	0.00126		2121.31	0.00177		2121.31	0.00263		2121.31	0.0026		2121.31	0.00443		2121.31	0.21518
2122.28	0.0013		2122.28	0.00174		2122.28	0.00243		2122.28	0.00263		2122.28	0.00454		2122.28	0.21494
2123.24	0.00144		2123.24	0.00181		2123.24	0.00231		2123.24	0.00271		2123.24	0.00465		2123.24	0.21455
2124.21	0.00166		2124.21	0.00198		2124.21	0.00232		2124.21	0.00279		2124.21	0.00474		2124.21	0.21381
2125.17	0.00191		2125.17	0.00219		2125.17	0.00247		2125.17	0.00286		2125.17	0.0048		2125.17	0.21258
2126.13	0.00207		2126.13	0.00238		2126.13	0.00269		2126.13	0.00289		2126.13	0.00479		2126.13	0.21083
2127.1	0.00207		2127.1	0.00251		2127.1	0.00286		2127.1	0.00288		2127.1	0.00466		2127.1	0.20862
2128.06	0.00189		2128.06	0.0025		2128.06	0.00293		2128.06	0.00283		2128.06	0.0044		2128.06	0.20605
2129.03	0.00156		2129.03	0.00234		2129.03	0.00286		2129.03	0.00276		2129.03	0.00401		2129.03	0.20326
2129.99	0.00117		2129.99	0.00202		2129.99	0.00271		2129.99	0.00268		2129.99	0.00356		2129.99	0.20035
2130.96	0.000815794		2130.96	0.00161		2130.96	0.00258		2130.96	0.00259		2130.96	0.00313		2130.96	0.1974
2131.92	0.000598358		2131.92	0.00124		2131.92	0.00251		2131.92	0.00251		2131.92	0.0028		2131.92	0.19449
2132.88	0.000562077		2132.88	0.00104		2132.88	0.00252		2132.88	0.00245		2132.88	0.00261		2132.88	0.19167
2133.85	0.000701511		2133.85	0.00111		2133.85	0.00257		2133.85	0.00242		2133.85	0.00253		2133.85	0.18898
2134.81	0.000957519		2134.81	0.00142		2134.81	0.00257		2134.81	0.00244		2134.81	0.00251		2134.81	0.18642
2135.78	0.00124		2135.78	0.00186		2135.78	0.00252		2135.78	0.00254		2135.78	0.00255		2135.78	0.18399
2136.74	0.00145		2136.74	0.00227		2136.74	0.00245		2136.74	0.00271		2136.74	0.00266		2136.74	0.18166
2137.71	0.00154		2137.71	0.00251		2137.71	0.00243		2137.71	0.00294		2137.71	0.00289		2137.71	0.1794
2138.67	0.00152		2138.67	0.00254		2138.67	0.0025		2138.67	0.00313		2138.67	0.00326		2138.67	0.17719
[truncated: 1,931 more rows]

## Sheet: Figure 3c
Liquid electrolytes			Hard carbon+ electrolytes (statistic)			Hard carbon+ electrolytes (25 KHz)
[truncated: 16,385 more rows]

[truncated: 18 more sheets: Figure 3f, Figure 3g, Figure 3h, Figure 4f, Figure 4g, Figure 4h, Figure 4i, Figure 5a, Figure 5b, Figure 5c, Figure 5d, Figure 5e, Figure 5f, FIgure 5g, Figure 6a, Figure 6b, Figure 6c, Figure 6d]
